# Supplementary material for: A role for heritable transcriptomic variation in maize adaptation to temperate environments
Source: Genome Biol. 2023 Mar 24;24:55. doi: 10.1186/s13059-023-02891-3 (PMC10037803; doi:10.1186/s13059-023-02891-3)
Supplement: Supplementary file 2 — Additional file 2: Supplementary Table S1. Recipe for making the nutrient solution to support plant growth in this study. [file 13059_2023_2891_MOESM2_ESM.xlsx]

## Sheet: Sheet1
Solution A
Chemical	Molecular Weight	Final Conc. (mM)	g/1L	g/l (125x)
KNO3	101.103	6.5	0.657171	82.1463
Ca(NO3)2·2H2O	236.149	4	0.944596	118.074
Solution B
Chemical	Molecular Weight	Final Conc. (mM)	g/1L (125x)	g/l (125x)
NH4H2PO4	115.026	1	0.115026	14.3782
MgSO4·7H2O	246.475	2	0.492949	61.6187
Solution C
Chemical	Molecular Weight	Final Conc. (µM)	g/1L	g/1L (1000x)
H3BO3	61.833	4.6 μM	0.000284432	0.284432
MnCl2·4H2O	197.905	0.5 μM	9.89526e-05	0.0989526
ZnSO4·7H2O	287.54	0.2 μM	5.75079e-05	0.0575079
Na2MoO4	241.95	0.1 μM	2.4195e-05	0.024195
CuSO4	249.68	0.5 μM	0.00012484	0.12484
CaCl2	147.02	25 μM	0.0036755	3.6755
Solution D
Chemical	Molecular Weight	Final Conc. (µM)	g/1L	g/1L (1000x)
Fe-EDTA	367.05	71.4	0.0262074	26.2074
