# Supplementary material for: A role for heritable transcriptomic variation in maize adaptation to temperate environments
Source: Genome Biol. 2023 Mar 24;24:55. doi: 10.1186/s13059-023-02891-3 (PMC10037803; doi:10.1186/s13059-023-02891-3)
Supplement: Supplementary file 3 — Additional file 3: Supplementary Table S2. Go terms showing significant shifts in broad sense expression heritability shown in Fig. 1. [file 13059_2023_2891_MOESM3_ESM.xlsx]

## Sheet: Hb_GO_redundancyReduced
	desc	Category	pValue	log2FoldChange	AssignedGeneNumber	FDR
GO:0046914	transition metal ion binding	Molecular function	0.494028	0.0944815	67	1
GO:0009058	biosynthetic process	Biological process	0.0616894	0.0546407	451	1
GO:0009308	amine metabolic process	Biological process	0.0977604	0.0639187	101	1
GO:0009407	toxin catabolic process	Biological process	0.0363757	0.0981444	243	1
GO:0009743	response to carbohydrate	Biological process	6.27103e-11	-0.307942	426	6.05154e-08
GO:0010200	response to chitin	Biological process	8.02731e-14	-0.32982	467	7.77808e-11
GO:0010583	response to cyclopentenone	Biological process	0.180824	-0.0108951	141	1
GO:0030001	metal ion transport	Biological process	0.0406298	0.0958492	118	1
GO:0046482	para-aminobenzoic acid metabolic process	Biological process	0.32904	0.041257	51	1
GO:0046916	cellular transition metal ion homeostasis	Biological process	0.266601	0.0826258	62	1
GO:0010033	response to organic substance	Biological process	0.166042	-0.131356	94	1
GO:0032774	RNA biosynthetic process	Biological process	0.953862	-0.00336746	83	1
GO:0009911	positive regulation of flower development	Biological process	0.889509	-0.0177221	67	1
GO:0016070	RNA metabolic process	Biological process	0.22476	-0.0763643	356	1
GO:0004722	protein serine/threonine phosphatase activity	Molecular function	0.022893	-0.256238	143	1
GO:0006470	protein dephosphorylation	Biological process	0.0110388	-0.208913	197	0.999887
GO:0016491	oxidoreductase activity	Molecular function	0.309759	0.058858	306	1
GO:0005622	intracellular	Cellular component	0.693057	-0.0172829	304	1
GO:0007264	small GTPase mediated signal transduction	Biological process	0.0345083	0.137122	139	1
GO:0015031	protein transport	Biological process	0.727664	-0.0183908	221	1
GO:0019222	regulation of metabolic process	Biological process	0.596822	0.0482048	190	1
GO:0046907	intracellular transport	Biological process	0.0117114	-0.140928	300	0.999934
GO:0050790	regulation of catalytic activity	Biological process	0.00262341	0.184445	111	0.901679
GO:0006807	nitrogen compound metabolic process	Biological process	0.449423	0.0352977	260	1
GO:0003002	regionalization	Biological process	0.213063	-0.0386891	33	1
GO:0009653	anatomical structure morphogenesis	Biological process	0.586843	-0.0479382	437	1
GO:0009888	tissue development	Biological process	0.580873	-0.0344586	125	1
GO:0009966	regulation of signal transduction	Biological process	0.300501	-0.129919	100	1
GO:0010628	positive regulation of gene expression	Biological process	0.0602445	-0.277202	46	1
GO:0030154	cell differentiation	Biological process	0.152356	-0.0448638	449	1
GO:0051179	localization	Biological process	0.713868	0.0242019	494	1
GO:0004672	protein kinase activity	Molecular function	0.051931	-0.0121252	352	1
GO:0008233	peptidase activity	Molecular function	0.114063	0.18864	130	1
GO:0050660	flavin adenine dinucleotide binding	Molecular function	0.140593	0.140674	105	1
GO:0006139	nucleobase-containing compound metabolic process	Biological process	0.207955	0.0387349	434	1
GO:0006464	cellular protein modification process	Biological process	0.860508	-0.0333803	154	1
GO:0022900	electron transport chain	Biological process	0.541696	0.0508938	86	1
GO:0009451	RNA modification	Biological process	8.3816e-05	0.28029	206	0.0758438
GO:0051641	cellular localization	Biological process	0.806133	-0.00148551	232	1
GO:0046983	protein dimerization activity	Molecular function	0.0584769	-0.00211263	363	1
GO:0006546	glycine catabolic process	Biological process	0.18616	0.150589	50	1
GO:0006636	unsaturated fatty acid biosynthetic process	Biological process	0.628789	-0.0253349	78	1
GO:0007623	circadian rhythm	Biological process	0.877877	-0.098273	114	1
GO:0009073	aromatic amino acid family biosynthetic process	Biological process	0.00267513	0.198179	66	0.905827
GO:0009106	lipoate metabolic process	Biological process	0.49045	0.0659679	42	1
GO:0009117	nucleotide metabolic process	Biological process	0.370269	0.102254	34	1
GO:0009585	red, far-red light phototransduction	Biological process	0.442247	0.0407489	64	1
GO:0009684	indoleacetic acid biosynthetic process	Biological process	0.317347	0.0544665	105	1
GO:0009686	gibberellin biosynthetic process	Biological process	0.213527	0.131391	39	1
GO:0009693	ethylene biosynthetic process	Biological process	0.000264339	-0.323445	118	0.217767
GO:0009695	jasmonic acid biosynthetic process	Biological process	0.0431288	-0.115791	164	1
GO:0009733	response to auxin	Biological process	0.000735408	-0.214288	297	0.489899
GO:0009740	gibberellic acid mediated signaling pathway	Biological process	0.365643	0.0489197	73	1
GO:0009845	seed germination	Biological process	0.183227	-0.0600722	194	1
GO:0009965	leaf morphogenesis	Biological process	0.286078	-0.00520941	178	1
GO:0015995	chlorophyll biosynthetic process	Biological process	0.0942693	0.112349	98	1
GO:0019288	isopentenyl diphosphate biosynthetic process, methylerythritol 4-phosphate pathway	Biological process	0.000125088	0.223881	216	0.110272
GO:0019344	cysteine biosynthetic process	Biological process	2.9997e-05	0.289442	175	0.0280079
GO:0019761	glucosinolate biosynthetic process	Biological process	0.0819594	0.159261	163	1
GO:0030003	cellular cation homeostasis	Biological process	0.389391	0.0715739	97	1
GO:0045893	positive regulation of transcription, DNA-templated	Biological process	0.00374794	-0.0913986	494	0.961296
GO:0006469	negative regulation of protein kinase activity	Biological process	0.436704	0.171534	37	1
GO:0009414	response to water deprivation	Biological process	0.000157577	-0.208535	430	0.136461
GO:0004190	aspartic-type endopeptidase activity	Molecular function	0.2882	0.129057	95	1
GO:0006629	lipid metabolic process	Biological process	0.0564685	0.103167	286	1
GO:0000462	maturation of SSU-rRNA from tricistronic rRNA transcript (SSU-rRNA, 5.8S rRNA, LSU-rRNA)	Biological process	0.0861001	-0.293511	63	1
GO:0016740	transferase activity	Molecular function	0.799215	-0.0455794	407	1
GO:0003682	chromatin binding	Molecular function	8.94374e-05	-0.21928	323	0.0806376
GO:0005840	ribosome	Cellular component	0.110345	-0.118509	254	1
GO:0006749	glutathione metabolic process	Biological process	0.0280762	0.255701	70	1
GO:0006396	RNA processing	Biological process	0.002371	-0.16727	321	0.877935
GO:0000165	MAPK cascade	Biological process	0.00583159	-0.190116	287	0.993187
GO:0045596	negative regulation of cell differentiation	Biological process	0.343998	0.163458	58	1
GO:0045944	positive regulation of transcription by RNA polymerase II	Biological process	0.399817	-0.122839	135	1
GO:0048443	stamen development	Biological process	0.210835	-0.0778505	64	1
GO:0048481	plant ovule development	Biological process	0.216989	0.0814219	124	1
GO:0000977	RNA polymerase II transcription regulatory region sequence-specific DNA binding	Molecular function	0.256263	-0.130798	64	1
GO:0030170	pyridoxal phosphate binding	Molecular function	0.00554008	0.247598	114	0.991348
GO:0006979	response to oxidative stress	Biological process	0.162896	0.00668012	307	1
GO:0010154	fruit development	Biological process	0.255435	-0.062876	31	1
GO:0048367	shoot system development	Biological process	0.593285	-0.159095	65	1
GO:0000956	nuclear-transcribed mRNA catabolic process	Biological process	0.000102186	-0.436495	100	0.0913121
GO:0007010	cytoskeleton organization	Biological process	0.0017824	-0.253818	220	0.796343
GO:0048573	photoperiodism, flowering	Biological process	0.0859055	0.179063	165	1
GO:0005768	endosome	Cellular component	0.650909	-0.0463079	317	1
GO:0005802	trans-Golgi network	Cellular component	0.19227	-0.0861898	333	1
GO:0006357	regulation of transcription by RNA polymerase II	Biological process	0.0108874	-0.172378	331	0.999875
GO:0043565	sequence-specific DNA binding	Molecular function	2.95198e-08	-0.240067	482	2.83977e-05
GO:0046982	protein heterodimerization activity	Molecular function	0.000114444	-0.281195	176	0.101484
GO:0050661	NADP binding	Molecular function	0.128351	-0.078755	65	1
GO:0006007	glucose catabolic process	Biological process	0.163891	0.0740674	426	1
GO:0006333	chromatin assembly or disassembly	Biological process	0.357811	-0.194528	37	1
GO:0006740	NADPH regeneration	Biological process	0.133905	0.134055	146	1
GO:0046939	nucleotide phosphorylation	Biological process	0.881884	0.135606	27	1
GO:0004842	ubiquitin-protein transferase activity	Molecular function	0.239914	-0.102456	334	1
GO:0006970	response to osmotic stress	Biological process	0.0267374	-0.357675	60	1
GO:0051865	protein autoubiquitination	Biological process	0.005373	-0.604375	29	0.990065
GO:0080090	regulation of primary metabolic process	Biological process	0.707439	-0.070635	194	1
GO:0007154	cell communication	Biological process	0.753274	0.0798116	76	1
GO:0090305	nucleic acid phosphodiester bond hydrolysis	Biological process	9.5293e-05	0.220965	359	0.0855975
GO:0048731	system development	Biological process	0.476393	0.0259093	450	1
GO:0005506	iron ion binding	Molecular function	0.4119	0.0870291	277	1
GO:0009055	electron transfer activity	Molecular function	0.00338895	0.136779	303	0.948541
GO:0016709	oxidoreductase activity, acting on paired donors, with incorporation or reduction of molecular oxygen, NAD(P)H as one donor, and incorporation of one atom of oxygen	Molecular function	0.0601573	0.290408	38	1
GO:0020037	heme binding	Molecular function	0.00205453	0.135801	354	0.839322
GO:0000785	chromatin	Cellular component	0.011889	-0.355277	66	0.999942
GO:0005615	extracellular space	Cellular component	0.000613538	0.347703	106	0.431079
GO:0006302	double-strand break repair	Biological process	0.634773	-0.147268	49	1
GO:0016787	hydrolase activity	Molecular function	0.139956	0.038726	471	1
GO:0006259	DNA metabolic process	Biological process	0.0106165	-0.207854	184	0.999847
GO:0033554	cellular response to stress	Biological process	0.52432	-0.0493687	68	1
GO:0008152	metabolic process	Biological process	0.0240189	-0.120983	371	1
GO:0055085	transmembrane transport	Biological process	0.775006	0.0597727	336	1
GO:0003824	catalytic activity	Molecular function	0.298375	0.0163677	240	1
GO:0042803	protein homodimerization activity	Molecular function	0.63433	-0.0485086	171	1
GO:0007155	cell adhesion	Biological process	0.200232	-0.172702	136	1
GO:0010090	trichome morphogenesis	Biological process	0.0175736	-0.211048	149	0.999999
GO:0045010	actin nucleation	Biological process	0.0389396	-0.24031	119	1
GO:0048765	root hair cell differentiation	Biological process	0.288561	-0.160853	122	1
GO:0071555	cell wall organization	Biological process	0.299896	-0.0477291	354	1
GO:0030173	integral component of Golgi membrane	Cellular component	0.159657	-0.208422	35	1
GO:0006486	protein glycosylation	Biological process	0.0248692	-0.168813	197	1
GO:0009826	unidimensional cell growth	Biological process	0.121094	-0.00312784	118	1
GO:0009863	salicylic acid mediated signaling pathway	Biological process	0.00594738	-0.241793	152	0.993757
GO:0009969	xyloglucan biosynthetic process	Biological process	0.122091	0.0497045	26	1
GO:0030048	actin filament-based movement	Biological process	0.119398	-0.131298	56	1
GO:0061024	membrane organization	Biological process	0.364134	-0.300135	30	1
GO:0016757	transferase activity, transferring glycosyl groups	Molecular function	0.817032	-0.046111	200	1
GO:0005507	copper ion binding	Molecular function	0.255443	0.0608324	229	1
GO:0009867	jasmonic acid mediated signaling pathway	Biological process	0.000670536	-0.197455	330	0.459406
GO:0043067	regulation of programmed cell death	Biological process	0.311351	-0.149019	38	1
GO:0007166	cell surface receptor signaling pathway	Biological process	0.279708	-0.00669018	352	1
GO:0010118	stomatal movement	Biological process	0.992917	0.0273363	81	1
GO:0010167	response to nitrate	Biological process	0.0101376	0.150112	184	0.999777
GO:0042128	nitrate assimilation	Biological process	0.557814	0.108306	40	1
GO:0006281	DNA repair	Biological process	0.566746	-0.0868871	203	1
GO:0032508	DNA duplex unwinding	Biological process	0.572063	0.10274	49	1
GO:0008234	cysteine-type peptidase activity	Molecular function	0.0148873	0.330515	41	0.999994
GO:0008361	regulation of cell size	Biological process	0.0773487	-0.113032	98	1
GO:0048440	carpel development	Biological process	0.194124	0.285152	42	1
GO:0008283	cell population proliferation	Biological process	0.000501727	-0.270991	237	0.370424
GO:0016301	kinase activity	Molecular function	0.0362496	-0.0593734	416	1
GO:0000271	polysaccharide biosynthetic process	Biological process	0.988837	0.0397537	99	1
GO:0006487	protein N-linked glycosylation	Biological process	0.0428656	-0.249049	126	1
GO:0005789	endoplasmic reticulum membrane	Cellular component	0.387312	0.0687429	453	1
GO:0006417	regulation of translation	Biological process	0.0663694	-0.0928766	74	1
GO:0032259	methylation	Biological process	0.287265	0.0997243	328	1
GO:0031072	heat shock protein binding	Molecular function	0.72886	-0.0637335	136	1
GO:0051082	unfolded protein binding	Molecular function	0.529292	-0.0128007	200	1
GO:0006457	protein folding	Biological process	0.418293	-0.0012181	353	1
GO:0012505	endomembrane system	Cellular component	0.346561	-0.0195564	112	1
GO:0043231	intracellular membrane-bounded organelle	Cellular component	0.00842008	0.151648	199	0.99917
GO:0009793	embryo development ending in seed dormancy	Biological process	0.184232	-0.0240867	395	1
GO:0048364	root development	Biological process	0.00272678	-0.279222	138	0.90954
GO:0003779	actin binding	Molecular function	0.19681	-0.0912277	102	1
GO:0006886	intracellular protein transport	Biological process	0.00068955	-0.245995	251	0.46839
GO:0016192	vesicle-mediated transport	Biological process	0.0195272	-0.142693	322	1
GO:0030117	membrane coat	Cellular component	0.15547	0.266519	30	1
GO:0005215	transporter activity	Molecular function	0.129149	0.109195	131	1
GO:0006914	autophagy	Biological process	0.331632	-0.130955	88	1
GO:0006995	cellular response to nitrogen starvation	Biological process	0.674243	0.0488348	42	1
GO:0032446	protein modification by small protein conjugation	Biological process	0.447453	0.124315	67	1
GO:0042742	defense response to bacterium	Biological process	0.308704	-0.0607805	443	1
GO:0050832	defense response to fungus	Biological process	0.211346	-0.0989667	376	1
GO:0043161	proteasome-mediated ubiquitin-dependent protein catabolic process	Biological process	0.399726	-0.0879651	343	1
GO:0003697	single-stranded DNA binding	Molecular function	0.425231	-0.0804267	56	1
GO:0005543	phospholipid binding	Molecular function	0.144824	-0.256531	54	1
GO:0031965	nuclear membrane	Cellular component	0.00339982	-0.37346	63	0.948855
GO:0032440	2-alkenal reductase [NAD(P)+] activity	Molecular function	0.118083	-0.0148841	167	1
GO:0031408	oxylipin biosynthetic process	Biological process	0.688139	0.054431	41	1
GO:0010181	FMN binding	Molecular function	0.00170641	0.45019	50	0.783149
GO:0005509	calcium ion binding	Molecular function	0.724738	-0.0217309	340	1
GO:0005788	endoplasmic reticulum lumen	Cellular component	0.092781	-0.201517	41	1
GO:0000085	mitotic G2 phase	Biological process	0.012567	0.228091	100	0.999964
GO:0000278	mitotic cell cycle	Biological process	0.0609071	0.102628	179	1
GO:0006312	mitotic recombination	Biological process	0.769424	0.100332	55	1
GO:0006511	ubiquitin-dependent protein catabolic process	Biological process	0.0173143	-0.125427	297	0.999999
GO:0009560	embryo sac egg cell differentiation	Biological process	0.100877	0.1396	150	1
GO:0009640	photomorphogenesis	Biological process	0.240737	0.0659887	277	1
GO:0009909	regulation of flower development	Biological process	0.000396324	-0.231157	279	0.306688
GO:0009933	meristem structural organization	Biological process	0.291219	0.142089	87	1
GO:0010162	seed dormancy process	Biological process	0.503075	0.102793	145	1
GO:0010182	sugar mediated signaling pathway	Biological process	0.422542	-0.044702	125	1
GO:0010228	vegetative to reproductive phase transition of meristem	Biological process	0.0378793	-0.118268	308	1
GO:0016571	histone methylation	Biological process	0.64188	0.102543	63	1
GO:0016579	protein deubiquitination	Biological process	0.0621749	-0.236642	115	1
GO:0019915	lipid storage	Biological process	0.162495	0.177868	103	1
GO:0050826	response to freezing	Biological process	0.689588	0.0496475	107	1
GO:0051604	protein maturation	Biological process	0.238721	0.209288	72	1
GO:0000502	proteasome complex	Cellular component	0.372125	0.192552	39	1
GO:0005654	nucleoplasm	Cellular component	0.104202	-0.0981062	253	1
GO:0016705	oxidoreductase activity, acting on paired donors, with incorporation or reduction of molecular oxygen	Molecular function	0.136895	0.114711	108	1
GO:0051537	2 iron, 2 sulfur cluster binding	Molecular function	0.5836	0.0944407	60	1
GO:0009535	chloroplast thylakoid membrane	Cellular component	8.65536e-08	0.190916	303	8.3088e-05
GO:0009706	chloroplast inner membrane	Cellular component	0.00578068	0.209118	92	0.992924
GO:0004197	cysteine-type endopeptidase activity	Molecular function	0.0688892	0.341235	35	1
GO:0009880	embryonic pattern specification	Biological process	0.536811	0.095548	56	1
GO:0009886	post-embryonic animal morphogenesis	Biological process	0.000758998	-0.0390561	238	0.50042
GO:0009944	polarity specification of adaxial/abaxial axis	Biological process	0.167427	-0.13671	71	1
GO:0010051	xylem and phloem pattern formation	Biological process	0.221272	-0.205853	68	1
GO:0010072	primary shoot apical meristem specification	Biological process	0.281636	0.0224151	58	1
GO:0010075	regulation of meristem growth	Biological process	0.0583707	-0.0459886	225	1
GO:0010089	xylem development	Biological process	0.072393	0.0393195	88	1
GO:0048439	flower morphogenesis	Biological process	0.129624	0.00540589	86	1
GO:2000026	regulation of multicellular organismal development	Biological process	0.0875847	-0.0296702	243	1
GO:0008289	lipid binding	Molecular function	0.103364	0.055126	89	1
GO:0006974	cellular response to DNA damage stimulus	Biological process	0.99151	0.0497947	77	1
GO:0006996	organelle organization	Biological process	0.333071	-0.0554994	330	1
GO:0007049	cell cycle	Biological process	0.00172348	-0.156447	201	0.785704
GO:0031047	gene silencing by RNA	Biological process	0.391686	-0.202543	45	1
GO:0009832	plant-type cell wall biogenesis	Biological process	0.0133291	-0.0981344	128	0.999979
GO:0019252	starch biosynthetic process	Biological process	0.00031501	0.226763	167	0.253276
GO:0097502	mannosylation	Biological process	0.998678	0.0160437	26	1
GO:0005667	transcription regulator complex	Cellular component	0.00649265	-0.293455	48	0.996035
GO:0016791	phosphatase activity	Molecular function	0.868967	0.0996923	54	1
GO:0005975	carbohydrate metabolic process	Biological process	0.00273997	0.145185	356	0.91034
GO:0004185	serine-type carboxypeptidase activity	Molecular function	0.000822528	0.51934	33	0.528236
GO:0051603	proteolysis involved in cellular protein catabolic process	Biological process	0.00332761	0.440467	52	0.945878
GO:0006099	tricarboxylic acid cycle	Biological process	0.0380189	0.201292	62	1
GO:0000038	very long-chain fatty acid metabolic process	Biological process	0.709616	-0.219199	35	1
GO:0006869	lipid transport	Biological process	0.260656	0.0687067	119	1
GO:0042335	cuticle development	Biological process	0.337521	-0.14067	48	1
GO:0042546	cell wall biogenesis	Biological process	0.715856	0.0606765	92	1
GO:0046658	anchored component of plasma membrane	Cellular component	0.0677387	-0.00492911	183	1
GO:0003729	mRNA binding	Molecular function	8.42978e-10	-0.382426	262	8.11787e-07
GO:0003735	structural constituent of ribosome	Molecular function	1.31669e-19	-0.501251	498	0
GO:0042788	polysomal ribosome	Cellular component	7.35789e-06	-0.965266	39	0.00700218
GO:0006364	rRNA processing	Biological process	0.33384	0.086151	253	1
GO:0009735	response to cytokinin	Biological process	0.0561416	0.10789	163	1
GO:0040007	growth	Biological process	0.159652	-0.205034	109	1
GO:0042256	mature ribosome assembly	Biological process	3.61715e-13	-0.974722	79	3.49774e-10
GO:0010008	endosome membrane	Cellular component	0.20024	-0.236598	69	1
GO:0071805	potassium ion transmembrane transport	Biological process	0.408245	-0.129944	56	1
GO:0009751	response to salicylic acid	Biological process	0.0150534	-0.216305	134	0.999994
GO:0000139	Golgi membrane	Cellular component	0.0432936	-0.0884151	361	1
GO:0000287	magnesium ion binding	Molecular function	0.00131949	0.184658	138	0.695672
GO:0006812	cation transport	Biological process	0.0301001	-0.504647	39	1
GO:0034220	ion transmembrane transport	Biological process	0.00345939	0.191906	150	0.951287
GO:0046034	ATP metabolic process	Biological process	0.0129487	-0.158662	296	0.999972
GO:0006730	one-carbon metabolic process	Biological process	0.178515	0.113097	109	1
GO:0005759	mitochondrial matrix	Cellular component	0.0689308	0.10839	142	1
GO:0051536	iron-sulfur cluster binding	Molecular function	0.153599	0.281876	50	1
GO:0009853	photorespiration	Biological process	0.388875	0.0430441	198	1
GO:0051788	response to misfolded protein	Biological process	0.178332	0.0704862	236	1
GO:0000159	protein phosphatase type 2A complex	Cellular component	0.649559	0.049427	38	1
GO:0000303	response to superoxide	Biological process	0.247457	-0.0762255	55	1
GO:0006612	protein targeting to membrane	Biological process	0.0345464	-0.13372	410	1
GO:0008219	cell death	Biological process	0.778634	-0.0388924	74	1
GO:0009697	salicylic acid biosynthetic process	Biological process	0.0954288	-0.153545	178	1
GO:0009738	abscisic acid-activated signaling pathway	Biological process	0.00037003	-0.205985	377	0.289894
GO:0009862	systemic acquired resistance, salicylic acid mediated signaling pathway	Biological process	0.0396693	-0.157404	245	1
GO:0009873	ethylene-activated signaling pathway	Biological process	4.26852e-07	-0.304862	176	0.000409268
GO:0010363	regulation of plant-type hypersensitive response	Biological process	0.0354716	-0.117724	421	1
GO:0030968	endoplasmic reticulum unfolded protein response	Biological process	2.6266e-05	-0.29664	256	0.0246187
GO:0031348	negative regulation of defense response	Biological process	0.00752459	-0.187152	276	0.998322
GO:0043069	negative regulation of programmed cell death	Biological process	0.00107649	-0.241554	236	0.623117
GO:0019888	protein phosphatase regulator activity	Molecular function	0.233451	0.049427	36	1
GO:0004519	endonuclease activity	Molecular function	0.0011075	0.219426	256	0.632758
GO:0009725	response to hormone	Biological process	0.780979	0.0811208	84	1
GO:0009744	response to sucrose	Biological process	0.163297	-0.0129757	221	1
GO:0009788	negative regulation of abscisic acid-activated signaling pathway	Biological process	0.0751938	-0.181563	60	1
GO:0016126	sterol biosynthetic process	Biological process	0.305676	0.0819634	185	1
GO:0007062	sister chromatid cohesion	Biological process	0.426306	-0.0782025	138	1
GO:0008284	positive regulation of cell population proliferation	Biological process	0.161335	-0.183346	131	1
GO:0031048	heterochromatin assembly by small RNA	Biological process	0.0109632	-0.279148	109	0.999881
GO:0033044	regulation of chromosome organization	Biological process	0.000187439	-0.621783	66	0.159984
GO:0045132	meiotic chromosome segregation	Biological process	0.237128	-0.0598931	60	1
GO:0045489	pectin biosynthetic process	Biological process	0.340214	-0.117366	37	1
GO:0047262	polygalacturonate 4-alpha-galacturonosyltransferase activity	Molecular function	0.414287	-0.240868	28	1
GO:0007568	aging	Biological process	0.0171928	0.131138	40	0.999999
GO:0006888	endoplasmic reticulum to Golgi vesicle-mediated transport	Biological process	0.828626	-0.031405	242	1
GO:0051087	chaperone binding	Molecular function	0.653466	-0.0969008	66	1
GO:0003777	microtubule motor activity	Molecular function	0.00162193	-0.301979	77	0.767222
GO:0007018	microtubule-based movement	Biological process	0.00049847	-0.318545	117	0.368844
GO:0004222	metalloendopeptidase activity	Molecular function	0.412348	-0.0957854	64	1
GO:0009986	cell surface	Cellular component	0.00063353	-0.638885	27	0.441089
GO:0008137	NADH dehydrogenase (ubiquinone) activity	Molecular function	0.00375311	0.414092	29	0.961296
GO:0005747	mitochondrial respiratory chain complex I	Cellular component	0.211117	0.142743	64	1
GO:0090502	RNA phosphodiester bond hydrolysis, endonucleolytic	Biological process	0.419043	0.0717426	69	1
GO:0005102	signaling receptor binding	Molecular function	0.157836	0.257212	33	1
GO:0008047	enzyme activator activity	Molecular function	0.101881	0.284128	33	1
GO:0005764	lysosome	Cellular component	8.12942e-06	0.629766	54	0.0077255
GO:0009611	response to wounding	Biological process	0.000336116	-0.11695	491	0.267503
GO:0009637	response to blue light	Biological process	0.0150713	0.205104	83	0.999994
GO:0010087	phloem or xylem histogenesis	Biological process	0.79543	-0.0974656	25	1
GO:0010252	auxin homeostasis	Biological process	0.136458	0.0104494	39	1
GO:0046854	phosphatidylinositol phosphorylation	Biological process	0.309974	0.076135	61	1
GO:0006310	DNA recombination	Biological process	0.108881	-0.0700631	96	1
GO:0006865	amino acid transport	Biological process	0.588024	-0.169388	77	1
GO:0006915	apoptotic process	Biological process	0.559518	0.100607	94	1
GO:0015672	monovalent inorganic cation transport	Biological process	0.493069	-0.13536	46	1
GO:0045892	negative regulation of transcription, DNA-templated	Biological process	0.0520698	-0.170688	256	1
GO:0005516	calmodulin binding	Molecular function	0.435581	-0.10511	193	1
GO:0010468	regulation of gene expression	Biological process	0.579217	-0.0651767	275	1
GO:0007129	homologous chromosome pairing at meiosis	Biological process	0.770352	-0.114134	53	1
GO:0007131	reciprocal meiotic recombination	Biological process	0.0566084	-0.191667	125	1
GO:0010332	response to gamma radiation	Biological process	0.184606	-0.205324	75	1
GO:0032204	regulation of telomere maintenance	Biological process	0.599016	-0.121675	47	1
GO:0042138	meiotic DNA double-strand break formation	Biological process	0.065517	-0.191499	71	1
GO:0043247	telomere maintenance in response to DNA damage	Biological process	0.503576	-0.126417	46	1
GO:0006814	sodium ion transport	Biological process	0.46745	0.000113407	28	1
GO:1902600	proton transmembrane transport	Biological process	0.230414	-0.278171	40	1
GO:0000151	ubiquitin ligase complex	Cellular component	0.00241114	-0.263409	103	0.881925
GO:0016881	acid-amino acid ligase activity	Molecular function	0.190875	-0.120956	209	1
GO:0010150	leaf senescence	Biological process	0.142784	-0.0936475	129	1
GO:0007030	Golgi organization	Biological process	0.264865	0.0704264	260	1
GO:0009306	protein secretion	Biological process	0.26991	-0.225218	32	1
GO:0071949	FAD binding	Molecular function	0.220431	0.337518	29	1
GO:0000023	maltose metabolic process	Biological process	0.00213256	0.223555	118	0.849792
GO:0005985	sucrose metabolic process	Biological process	0.609	0.000395304	30	1
GO:0009555	pollen development	Biological process	0.612608	-0.0794795	230	1
GO:0010264	myo-inositol hexakisphosphate biosynthetic process	Biological process	0.0698974	0.342942	47	1
GO:0016036	cellular response to phosphate starvation	Biological process	0.836637	0.0115547	174	1
GO:0043085	positive regulation of catalytic activity	Biological process	0.183523	0.140892	110	1
GO:0052543	callose deposition in cell wall	Biological process	0.786556	-0.0524463	28	1
GO:0010494	cytoplasmic stress granule	Cellular component	0.721041	0.112745	44	1
GO:0090406	pollen tube	Cellular component	0.0613013	0.175049	44	1
GO:0000280	nuclear division	Biological process	0.177059	-0.004174	31	1
GO:0000911	cytokinesis by cell plate formation	Biological process	7.06608e-06	-0.303694	202	0.00673243
GO:0006270	DNA replication initiation	Biological process	0.0148258	-0.290288	88	0.999993
GO:0006275	regulation of DNA replication	Biological process	0.00812814	-0.301979	107	0.998955
GO:0006306	DNA methylation	Biological process	0.00677134	-0.271781	150	0.996854
GO:0006346	DNA methylation-dependent heterochromatin assembly	Biological process	0.0129367	-0.239691	124	0.999972
GO:0007000	nucleolus organization	Biological process	0.0698127	-0.140171	27	1
GO:0010389	regulation of G2/M transition of mitotic cell cycle	Biological process	1.11386e-05	-0.46368	55	0.010559
GO:0051567	histone H3-K9 methylation	Biological process	6.99493e-08	-0.405822	176	6.7219e-05
GO:0003924	GTPase activity	Molecular function	0.860879	0.0200937	252	1
GO:0005525	GTP binding	Molecular function	0.591761	0.0145004	325	1
GO:0008017	microtubule binding	Molecular function	0.00171959	-0.247733	159	0.785327
GO:0005777	peroxisome	Cellular component	0.0136609	0.121579	234	0.999984
GO:0009504	cell plate	Cellular component	0.271361	-0.115586	52	1
GO:0009707	chloroplast outer membrane	Cellular component	0.302553	0.163888	59	1
GO:0005834	heterotrimeric G-protein complex	Cellular component	0.567271	-0.0867288	37	1
GO:0006857	oligopeptide transport	Biological process	0.078884	0.0263037	66	1
GO:0009741	response to brassinosteroid	Biological process	0.00927296	-0.0961007	120	0.99957
GO:0009846	pollen germination	Biological process	0.086037	-0.160013	96	1
GO:0006261	DNA-dependent DNA replication	Biological process	0.864573	-0.0113265	77	1
GO:0004712	protein serine/threonine/tyrosine kinase activity	Molecular function	0.694786	-0.129569	47	1
GO:0016597	amino acid binding	Molecular function	0.947177	-0.0337157	74	1
GO:0010413	glucuronoxylan metabolic process	Biological process	0.280197	-0.0711264	190	1
GO:0035556	intracellular signal transduction	Biological process	0.007902	-0.1475	360	0.998744
GO:0045492	xylan biosynthetic process	Biological process	0.224674	-0.0937744	195	1
GO:0004725	protein tyrosine phosphatase activity	Molecular function	0.2769	0.229243	57	1
GO:0035335	peptidyl-tyrosine dephosphorylation	Biological process	0.634816	0.166437	50	1
GO:0006301	postreplication repair	Biological process	0.916138	-0.0522509	53	1
GO:0006633	fatty acid biosynthetic process	Biological process	0.298852	0.0332152	107	1
GO:0009625	response to insect	Biological process	0.801104	0.106512	51	1
GO:0009827	plant-type cell wall modification	Biological process	0.311275	-0.0720633	110	1
GO:0009860	pollen tube growth	Biological process	0.82934	-0.0402193	212	1
GO:0018105	peptidyl-serine phosphorylation	Biological process	0.394196	-0.0986629	28	1
GO:0046777	protein autophosphorylation	Biological process	0.0902725	-0.130514	243	1
GO:0004527	exonuclease activity	Molecular function	0.722852	-0.158971	35	1
GO:0004713	protein tyrosine kinase activity	Molecular function	0.302143	-0.0813718	49	1
GO:0051707	response to other organism	Biological process	0.015089	0.25839	104	0.999994
GO:0016788	hydrolase activity, acting on ester bonds	Molecular function	0.00777398	0.237371	99	0.998632
GO:0048856	anatomical structure development	Biological process	0.508327	0.0527847	350	1
GO:0000003	reproduction	Biological process	0.700133	0.0380596	158	1
GO:0009755	hormone-mediated signaling pathway	Biological process	0.932984	0.0015217	74	1
GO:0009791	post-embryonic development	Biological process	0.622348	0.0638016	198	1
GO:0009834	plant-type secondary cell wall biogenesis	Biological process	0.1354	-0.08081	91	1
GO:0030244	cellulose biosynthetic process	Biological process	0.303258	-0.0141381	136	1
GO:0016760	cellulose synthase (UDP-forming) activity	Molecular function	0.15226	-0.250435	53	1
GO:0009805	coumarin biosynthetic process	Biological process	0.0593372	0.194067	73	1
GO:0009809	lignin biosynthetic process	Biological process	0.145599	0.104825	68	1
GO:0009813	flavonoid biosynthetic process	Biological process	0.0806429	0.277883	32	1
GO:0009963	positive regulation of flavonoid biosynthetic process	Biological process	0.0823344	0.068046	137	1
GO:2000762	regulation of phenylpropanoid metabolic process	Biological process	0.2036	0.0254704	162	1
GO:0006955	immune response	Biological process	0.542758	0.0951534	94	1
GO:0002679	respiratory burst involved in defense response	Biological process	2.54032e-11	-0.587346	120	2.45395e-08
GO:0009626	plant-type hypersensitive response	Biological process	0.113683	-0.209194	68	1
GO:0010310	regulation of hydrogen peroxide metabolic process	Biological process	0.0632859	-0.164191	143	1
GO:0016032	viral process	Biological process	0.254946	-0.272131	27	1
GO:0022414	reproductive process	Biological process	0.00487014	-0.100457	77	0.984909
GO:0052542	defense response by callose deposition	Biological process	1.4721e-05	-0.468209	67	0.0138877
GO:0061025	membrane fusion	Biological process	0.525309	-0.0629009	265	1
GO:0007178	transmembrane receptor protein serine/threonine kinase signaling pathway	Biological process	0.400574	0.0497225	25	1
GO:0009790	embryo development	Biological process	0.867588	-0.0174764	232	1
GO:0004675	transmembrane receptor protein serine/threonine kinase activity	Molecular function	0.270053	-0.001268	122	1
GO:0009410	response to xenobiotic stimulus	Biological process	0.0153365	-0.204082	80	0.999995
GO:0015035	protein disulfide oxidoreductase activity	Molecular function	0.248736	0.0672207	89	1
GO:0045454	cell redox homeostasis	Biological process	0.0476563	0.0660197	172	1
GO:0019748	secondary metabolic process	Biological process	0.55793	0.0659679	72	1
GO:0044262	cellular carbohydrate metabolic process	Biological process	0.204878	0.127928	133	1
GO:0007015	actin filament organization	Biological process	0.966837	0.088154	34	1
GO:0010411	xyloglucan metabolic process	Biological process	0.0805038	0.285721	38	1
GO:0015706	nitrate transport	Biological process	0.00143367	0.185671	188	0.725066
GO:0016413	O-acetyltransferase activity	Molecular function	0.0235804	0.329008	42	1
GO:0030145	manganese ion binding	Molecular function	0.679264	0.161939	46	1
GO:0002237	response to molecule of bacterial origin	Biological process	0.339573	-0.0853355	116	1
GO:0006569	tryptophan catabolic process	Biological process	0.697438	0.0620067	77	1
GO:0007346	regulation of mitotic cell cycle	Biological process	0.0421393	-0.266927	73	1
GO:0009631	cold acclimation	Biological process	0.260562	-0.121689	42	1
GO:0009814	defense response, incompatible interaction	Biological process	0.381083	-0.139814	39	1
GO:0010227	floral organ abscission	Biological process	0.486271	0.0597236	31	1
GO:0042542	response to hydrogen peroxide	Biological process	0.521161	-0.0336634	230	1
GO:0042981	regulation of apoptotic process	Biological process	0.032681	-0.266927	69	1
GO:0016616	oxidoreductase activity, acting on the CH-OH group of donors, NAD or NADP as acceptor	Molecular function	4.42902e-05	0.614399	46	0.0409914
GO:0051287	NAD binding	Molecular function	0.00587731	0.340161	86	0.99341
GO:0009579	thylakoid	Cellular component	0.897868	0.0228512	106	1
GO:0003333	amino acid transmembrane transport	Biological process	0.0117463	0.146389	74	0.999935
GO:0006635	fatty acid beta-oxidation	Biological process	0.0314037	0.163648	217	1
GO:0016558	protein import into peroxisome matrix	Biological process	0.269167	0.0277169	120	1
GO:0015171	amino acid transmembrane transporter activity	Molecular function	0.234352	0.160423	40	1
GO:0009705	plant-type vacuole membrane	Cellular component	0.0392007	0.119107	127	1
GO:0006623	protein targeting to vacuole	Biological process	0.491971	0.115648	164	1
GO:0007033	vacuole organization	Biological process	0.21099	-0.195459	79	1
GO:0009556	microsporogenesis	Biological process	0.129507	-0.229413	56	1
GO:0045324	late endosome to vacuole transport	Biological process	0.78673	-0.0774098	48	1
GO:0005484	SNAP receptor activity	Molecular function	0.491356	0.00659068	64	1
GO:0005795	Golgi stack	Cellular component	0.490835	-0.229456	25	1
GO:0006891	intra-Golgi vesicle-mediated transport	Biological process	0.47752	-0.125173	91	1
GO:0016887	ATPase activity	Molecular function	0.0157922	-0.240424	119	0.999997
GO:0009624	response to nematode	Biological process	0.0282136	0.0856734	154	1
GO:0010103	stomatal complex morphogenesis	Biological process	0.118753	-0.0109818	119	1
GO:0005874	microtubule	Cellular component	0.00920001	-0.212854	193	0.999551
GO:0010584	pollen exine formation	Biological process	0.344931	-0.114925	44	1
GO:0004402	histone acetyltransferase activity	Molecular function	0.000932265	-0.529409	66	0.572453
GO:0016573	histone acetylation	Biological process	0.642261	-0.0220934	67	1
GO:0006873	cellular ion homeostasis	Biological process	0.51919	0.0799687	31	1
GO:0009612	response to mechanical stimulus	Biological process	5.79075e-05	-0.519719	75	0.0531989
GO:0009620	response to fungus	Biological process	0.0978925	-0.101886	133	1
GO:0009644	response to high light intensity	Biological process	0.730988	-0.0162045	221	1
GO:0009753	response to jasmonic acid	Biological process	0.0843972	-0.0577301	214	1
GO:0042538	hyperosmotic salinity response	Biological process	0.00367449	-0.217238	192	0.959198
GO:0043086	negative regulation of catalytic activity	Biological process	0.539259	0.125098	97	1
GO:0006413	translational initiation	Biological process	0.794049	-0.00723337	182	1
GO:0005852	eukaryotic translation initiation factor 3 complex	Cellular component	0.904491	0.133018	30	1
GO:0016282	eukaryotic 43S preinitiation complex	Cellular component	0.744626	-0.00956605	31	1
GO:0033290	eukaryotic 48S preinitiation complex	Cellular component	0.866921	-0.00956605	33	1
GO:0016702	oxidoreductase activity, acting on single donors with incorporation of molecular oxygen, incorporation of two atoms of oxygen	Molecular function	9.65707e-05	0.5332	36	0.0866058
GO:0030246	carbohydrate binding	Molecular function	0.00103527	0.220165	147	0.609977
GO:0003713	transcription coactivator activity	Molecular function	0.145316	-0.270332	57	1
GO:0017148	negative regulation of translation	Biological process	0.422813	0.123175	47	1
GO:0009691	cytokinin biosynthetic process	Biological process	0.709103	0.0359901	30	1
GO:0009910	negative regulation of flower development	Biological process	0.162158	-0.14502	46	1
GO:0048366	leaf development	Biological process	0.226206	-0.166912	99	1
GO:0048527	lateral root development	Biological process	0.408123	0.142098	117	1
GO:0005769	early endosome	Cellular component	0.839427	0.0738704	66	1
GO:0006793	phosphorus metabolic process	Biological process	0.452833	0.284762	25	1
GO:0015693	magnesium ion transport	Biological process	0.0568443	0.244979	32	1
GO:0015095	magnesium ion transmembrane transporter activity	Molecular function	0.1321	0.29526	29	1
GO:0006796	phosphate-containing compound metabolic process	Biological process	0.0160595	0.210341	60	0.999997
GO:0000226	microtubule cytoskeleton organization	Biological process	0.000845937	-0.264781	137	0.53783
GO:0005813	centrosome	Cellular component	0.550611	-0.0422148	44	1
GO:0005819	spindle	Cellular component	0.000295676	-0.54351	69	0.239993
GO:0009524	phragmoplast	Cellular component	3.52335e-05	-0.311056	95	0.0327821
GO:0006368	transcription elongation from RNA polymerase II promoter	Biological process	0.576852	0.00662399	42	1
GO:0043531	ADP binding	Molecular function	0.00164474	0.250977	160	0.771575
GO:0005856	cytoskeleton	Cellular component	0.391265	-0.160928	103	1
GO:0006342	chromatin silencing	Biological process	1.37126e-05	-0.516735	102	0.0129697
GO:0007059	chromosome segregation	Biological process	0.863839	0.0875138	29	1
GO:0031145	anaphase-promoting complex-dependent catabolic process	Biological process	0.600208	-0.0853382	33	1
GO:0048471	perinuclear region of cytoplasm	Cellular component	0.152024	-0.0462631	75	1
GO:0019901	protein kinase binding	Molecular function	0.0125763	-0.21388	72	0.999964
GO:0031625	ubiquitin protein ligase binding	Molecular function	0.919094	-0.085722	107	1
GO:0003899	DNA-directed 5'-3' RNA polymerase activity	Molecular function	0.220754	0.113733	88	1
GO:0005665	RNA polymerase II, core complex	Cellular component	0.243777	-0.0763076	30	1
GO:0000981	DNA-binding transcription factor activity, RNA polymerase II-specific	Molecular function	0.0106937	-0.222	73	0.999855
GO:0007389	pattern specification process	Biological process	0.102404	-0.042429	109	1
GO:0006952	defense response	Biological process	0.00815489	0.135738	368	0.99897
GO:0009664	plant-type cell wall organization	Biological process	0.0663046	-0.0948738	217	1
GO:0016311	dephosphorylation	Biological process	0.198117	0.114854	173	1
GO:0042545	cell wall modification	Biological process	0.0653938	-0.194125	127	1
GO:0048653	anther development	Biological process	0.805018	-0.015027	78	1
GO:0031225	anchored component of membrane	Cellular component	0.376785	-0.136968	46	1
GO:0009543	chloroplast thylakoid lumen	Cellular component	0.0037503	0.233638	32	0.961296
GO:0031969	chloroplast membrane	Cellular component	0.431385	0.112434	80	1
GO:0035091	phosphatidylinositol binding	Molecular function	0.250278	-0.101025	49	1
GO:0009658	chloroplast organization	Biological process	0.00784362	0.15771	157	0.998691
GO:0010197	polar nucleus fusion	Biological process	0.0142981	-0.398387	40	0.99999
GO:0009657	plastid organization	Biological process	0.0021396	0.295989	27	0.85041
GO:0000398	mRNA splicing, via spliceosome	Biological process	0.0826731	-0.0837391	187	1
GO:0006325	chromatin organization	Biological process	0.178363	-0.203267	125	1
GO:0010267	production of ta-siRNAs involved in RNA interference	Biological process	0.12336	-0.153011	105	1
GO:0016607	nuclear speck	Cellular component	0.0011524	-0.345434	113	0.646567
GO:0005982	starch metabolic process	Biological process	0.169551	-0.0527469	54	1
GO:0009825	multidimensional cell growth	Biological process	0.826093	0.0312684	129	1
GO:0009926	auxin polar transport	Biological process	0.483042	-0.0481304	136	1
GO:0009932	cell tip growth	Biological process	0.667769	0.0458349	108	1
GO:0043481	anthocyanin accumulation in tissues in response to UV light	Biological process	0.118513	-0.0890759	130	1
GO:0048767	root hair elongation	Biological process	0.15133	-0.0471605	275	1
GO:0004650	polygalacturonase activity	Molecular function	0.379484	0.120775	30	1
GO:0000784	nuclear chromosome, telomeric region	Cellular component	0.785539	-0.20579	31	1
GO:0003684	damaged DNA binding	Molecular function	0.418924	0.112484	44	1
GO:0003743	translation initiation factor activity	Molecular function	0.417982	0.0365309	193	1
GO:0042802	identical protein binding	Molecular function	0.946845	-0.0206609	148	1
GO:0016746	transferase activity, transferring acyl groups	Molecular function	0.44479	0.0229854	76	1
GO:0022857	transmembrane transporter activity	Molecular function	0.0702043	0.17153	105	1
GO:0005741	mitochondrial outer membrane	Cellular component	0.563002	-0.0805882	39	1
GO:0031982	vesicle	Cellular component	0.0102443	0.213149	108	0.999793
GO:0032147	activation of protein kinase activity	Biological process	0.00931485	-0.52112	26	0.999581
GO:0004553	hydrolase activity, hydrolyzing O-glycosyl compounds	Molecular function	0.771654	-0.0104826	135	1
GO:0030247	polysaccharide binding	Molecular function	0.600553	0.0145735	109	1
GO:0010106	cellular response to iron ion starvation	Biological process	0.104825	0.159041	91	1
GO:0055072	iron ion homeostasis	Biological process	0.137569	-0.00866555	39	1
GO:0009617	response to bacterium	Biological process	0.53587	-0.0591508	113	1
GO:0000326	protein storage vacuole	Cellular component	0.145174	0.284273	25	1
GO:0005887	integral component of plasma membrane	Cellular component	0.0128278	0.148138	171	0.999971
GO:0006598	polyamine catabolic process	Biological process	0.0798235	0.167319	47	1
GO:0006816	calcium ion transport	Biological process	0.283849	0.0703645	128	1
GO:0006833	water transport	Biological process	0.00106539	0.245671	197	0.619712
GO:0006972	hyperosmotic response	Biological process	0.888572	-0.0228997	121	1
GO:0009269	response to desiccation	Biological process	0.653666	0.122972	55	1
GO:0009698	phenylpropanoid metabolic process	Biological process	0.770561	0.0449559	63	1
GO:0005680	anaphase-promoting complex	Cellular component	0.630098	-0.0682081	32	1
GO:0006811	ion transport	Biological process	0.660833	-0.0565033	31	1
GO:0009690	cytokinin metabolic process	Biological process	0.555803	-0.211542	32	1
GO:0008568	microtubule-severing ATPase activity	Molecular function	0.278816	0.196774	27	1
GO:0006094	gluconeogenesis	Biological process	0.603527	-0.0530882	205	1
GO:0006096	glycolytic process	Biological process	0.0261978	0.0435671	263	1
GO:0009408	response to heat	Biological process	0.24535	-0.0449475	280	1
GO:0010311	lateral root formation	Biological process	0.921792	-0.0459608	58	1
GO:0042023	DNA endoreduplication	Biological process	0.26785	-0.17893	92	1
GO:0048829	root cap development	Biological process	0.492103	-0.0925956	25	1
GO:0051510	regulation of unidimensional cell growth	Biological process	0.774229	0.027523	69	1
GO:0009723	response to ethylene	Biological process	0.00281175	-0.217047	243	0.915601
GO:0010193	response to ozone	Biological process	0.238045	-8.72945e-05	56	1
GO:0006631	fatty acid metabolic process	Biological process	0.316184	-0.0313503	44	1
GO:0006655	phosphatidylglycerol biosynthetic process	Biological process	0.115645	0.0845854	61	1
GO:0009908	flower development	Biological process	0.138106	-0.0747715	167	1
GO:0080167	response to karrikin	Biological process	0.151662	0.108122	236	1
GO:0006898	receptor-mediated endocytosis	Biological process	0.321665	0.0786685	41	1
GO:0009553	embryo sac development	Biological process	0.674476	-0.00485249	64	1
GO:0010359	regulation of anion channel activity	Biological process	0.417785	-0.0178148	76	1
GO:0009699	phenylpropanoid biosynthetic process	Biological process	0.0567656	0.181797	124	1
GO:0016853	isomerase activity	Molecular function	0.710724	0.0213972	102	1
GO:0051015	actin filament binding	Molecular function	0.0115593	-0.294846	48	0.999926
GO:0080043	quercetin 3-O-glucosyltransferase activity	Molecular function	0.112078	0.300039	42	1
GO:0080044	quercetin 7-O-glucosyltransferase activity	Molecular function	0.0609148	0.300039	42	1
GO:0001510	RNA methylation	Biological process	2.1459e-13	-0.573638	214	2.07739e-10
GO:0022625	cytosolic large ribosomal subunit	Cellular component	2.26819e-19	-0.89555	182	0
GO:0009739	response to gibberellin	Biological process	0.139247	-0.166121	104	1
GO:0061630	ubiquitin protein ligase activity	Molecular function	0.00183501	-0.195008	210	0.805338
GO:0009266	response to temperature stimulus	Biological process	0.875045	-0.0468279	104	1
GO:0000062	fatty-acyl-CoA binding	Molecular function	0.0707225	0.138122	25	1
GO:0004386	helicase activity	Molecular function	0.12791	-0.187455	88	1
GO:0071281	cellular response to iron ion	Biological process	0.230347	-0.22531	34	1
GO:0030126	COPI vesicle coat	Cellular component	0.00483387	-0.601907	35	0.984505
GO:0008652	cellular amino acid biosynthetic process	Biological process	0.0476606	0.133167	83	1
GO:0009641	shade avoidance	Biological process	0.190505	-0.0298964	27	1
GO:0009958	positive gravitropism	Biological process	0.00458765	-0.134328	50	0.981006
GO:0080022	primary root development	Biological process	0.217821	0.191673	43	1
GO:0010027	thylakoid membrane organization	Biological process	0.00114052	0.149248	182	0.643163
GO:0015979	photosynthesis	Biological process	0.22489	0.136482	83	1
GO:0042744	hydrogen peroxide catabolic process	Biological process	7.82698e-05	0.254705	196	0.0711531
GO:0070301	cellular response to hydrogen peroxide	Biological process	0.000113621	0.30705	139	0.100895
GO:0098869	cellular oxidant detoxification	Biological process	0.00679134	0.125172	179	0.996886
GO:0005643	nuclear pore	Cellular component	0.0158914	-0.361314	65	0.999997
GO:0006661	phosphatidylinositol biosynthetic process	Biological process	0.701233	-0.0176652	92	1
GO:0016117	carotenoid biosynthetic process	Biological process	0.0195852	0.183293	100	1
GO:0019375	galactolipid biosynthetic process	Biological process	0.446725	0.0276424	121	1
GO:0008168	methyltransferase activity	Molecular function	0.8678	0.0210108	202	1
GO:0010498	proteasomal protein catabolic process	Biological process	0.10288	-0.177775	96	1
GO:0010286	heat acclimation	Biological process	0.0451086	-0.101345	102	1
GO:0005096	GTPase activator activity	Molecular function	0.801096	-0.0405704	90	1
GO:0032012	regulation of ARF protein signal transduction	Biological process	0.278889	0.187945	35	1
GO:0043547	positive regulation of GTPase activity	Biological process	0.747293	-0.00126333	88	1
GO:0009116	nucleoside metabolic process	Biological process	0.124823	0.0766004	25	1
GO:0009902	chloroplast relocation	Biological process	0.0434149	0.136746	93	1
GO:0042793	plastid transcription	Biological process	0.0121865	0.152497	71	0.999953
GO:0030276	clathrin binding	Molecular function	0.585838	-0.119835	35	1
GO:0030136	clathrin-coated vesicle	Cellular component	0.920998	0.0199216	33	1
GO:0006897	endocytosis	Biological process	0.907501	-0.00280329	69	1
GO:0005685	U1 snRNP	Cellular component	2.921e-05	-1.00713	28	0.0273116
GO:0071004	U2-type prespliceosome	Cellular component	1.38869e-05	-0.899564	27	0.0131197
GO:0009567	double fertilization forming a zygote and endosperm	Biological process	0.0361053	0.339719	36	1
GO:0004693	cyclin-dependent protein serine/threonine kinase activity	Molecular function	0.418557	-0.148335	37	1
GO:0003006	developmental process involved in reproduction	Biological process	0.74077	0.0847077	66	1
GO:0046933	proton-transporting ATP synthase activity, rotational mechanism	Molecular function	0.0615716	-0.565082	27	1
GO:0046961	proton-transporting ATPase activity, rotational mechanism	Molecular function	0.414414	-0.233426	25	1
GO:0006098	pentose-phosphate shunt	Biological process	0.00778572	0.205863	171	0.998635
GO:0032040	small-subunit processome	Cellular component	0.0920698	-0.293472	61	1
GO:0006499	N-terminal protein myristoylation	Biological process	0.335478	-0.0831543	178	1
GO:0006887	exocytosis	Biological process	0.028047	-0.32483	55	1
GO:0006906	vesicle fusion	Biological process	0.428982	-0.107176	33	1
GO:0048193	Golgi vesicle transport	Biological process	0.142082	0.0144346	233	1
GO:0048451	petal formation	Biological process	0.00941737	-0.387175	56	0.999612
GO:0048453	sepal formation	Biological process	0.0397681	-0.34288	50	1
GO:0000149	SNARE binding	Molecular function	0.502128	0.0516931	50	1
GO:0031201	SNARE complex	Cellular component	0.410378	0.125743	46	1
GO:0006260	DNA replication	Biological process	0.134879	-0.222712	117	1
GO:0019005	SCF ubiquitin ligase complex	Cellular component	0.560531	0.118745	128	1
GO:0010305	leaf vascular tissue pattern formation	Biological process	0.508148	0.146696	58	1
GO:0031146	SCF-dependent proteasomal ubiquitin-dependent protein catabolic process	Biological process	0.0616726	0.220556	63	1
GO:0042752	regulation of circadian rhythm	Biological process	0.0088236	-0.670559	35	0.999405
GO:0048544	recognition of pollen	Biological process	0.14987	0.275909	41	1
GO:0006414	translational elongation	Biological process	0.00969518	-0.283462	129	0.999689
GO:0003746	translation elongation factor activity	Molecular function	0.122439	-0.139871	116	1
GO:0005635	nuclear envelope	Cellular component	0.679429	0.0997315	47	1
GO:0019953	sexual reproduction	Biological process	0.104519	0.105954	39	1
GO:0010048	vernalization response	Biological process	0.466441	0.0915673	83	1
GO:0048510	regulation of timing of transition from vegetative to reproductive phase	Biological process	0.77722	-0.0166794	30	1
GO:0034219	carbohydrate transmembrane transport	Biological process	0.0450367	0.336714	37	1
GO:0016758	transferase activity, transferring hexosyl groups	Molecular function	0.131138	0.184041	53	1
GO:0016773	phosphotransferase activity, alcohol group as acceptor	Molecular function	0.591436	-0.14872	32	1
GO:0009628	response to abiotic stimulus	Biological process	0.00596726	0.232574	159	0.993826
GO:0009688	abscisic acid biosynthetic process	Biological process	0.869249	-0.0758391	30	1
GO:0010029	regulation of seed germination	Biological process	0.0735288	-0.297678	76	1
GO:0008757	S-adenosylmethionine-dependent methyltransferase activity	Molecular function	0.470748	0.118421	34	1
GO:0016798	hydrolase activity, acting on glycosyl bonds	Molecular function	0.271368	0.235294	36	1
GO:0004683	calmodulin-dependent protein kinase activity	Molecular function	0.294117	-0.028842	31	1
GO:0009416	response to light stimulus	Biological process	0.570241	0.00932922	168	1
GO:0010501	RNA secondary structure unwinding	Biological process	0.484489	-0.164822	73	1
GO:0007267	cell-cell signaling	Biological process	0.409215	-0.0903062	89	1
GO:0032940	secretion by cell	Biological process	0.0819053	-0.296066	43	1
GO:0006397	mRNA processing	Biological process	0.443663	0.0183402	144	1
GO:0010015	root morphogenesis	Biological process	0.423062	0.121222	46	1
GO:0009505	plant-type cell wall	Cellular component	7.95938e-05	0.144373	450	0.0722383
GO:0051171	regulation of nitrogen compound metabolic process	Biological process	0.549746	-0.072376	75	1
GO:0009855	determination of bilateral symmetry	Biological process	0.705964	0.0384264	119	1
GO:0005681	spliceosomal complex	Cellular component	0.627602	-0.0864546	41	1
GO:0008380	RNA splicing	Biological process	0.529921	0.100311	100	1
GO:0019904	protein domain specific binding	Molecular function	0.0163222	0.328438	53	0.999998
GO:0009718	anthocyanin-containing compound biosynthetic process	Biological process	0.68505	0.069002	62	1
GO:0015824	proline transport	Biological process	0.06861	0.0911505	80	1
GO:0006284	base-excision repair	Biological process	0.492827	0.124457	37	1
GO:0004721	phosphoprotein phosphatase activity	Molecular function	0.303819	-0.246031	46	1
GO:0010014	meristem initiation	Biological process	0.469651	-0.133281	118	1
GO:0010073	meristem maintenance	Biological process	0.897593	-0.0248223	54	1
GO:0042631	cellular response to water deprivation	Biological process	0.468517	0.132257	102	1
GO:0071472	cellular response to salt stress	Biological process	0.705928	-0.0111604	29	1
GO:0008061	chitin binding	Molecular function	0.971363	-0.0358298	41	1
GO:0042626	ATPase-coupled transmembrane transporter activity	Molecular function	0.0958926	-0.166121	52	1
GO:0007186	G protein-coupled receptor signaling pathway	Biological process	0.139957	0.183758	81	1
GO:0004364	glutathione transferase activity	Molecular function	0.00285202	0.323004	71	0.918308
GO:0000155	phosphorelay sensor kinase activity	Molecular function	0.67132	-0.0967646	33	1
GO:0000160	phosphorelay signal transduction system	Biological process	0.569194	-0.146758	63	1
GO:0023014	signal transduction by protein phosphorylation	Biological process	0.30701	-0.228781	60	1
GO:0005758	mitochondrial intermembrane space	Cellular component	0.0479394	0.191166	32	1
GO:0009536	plastid	Cellular component	0.0634918	-0.101503	205	1
GO:0009816	defense response to bacterium, incompatible interaction	Biological process	0.0329022	-0.246878	61	1
GO:0012501	programmed cell death	Biological process	0.0293478	-0.455389	43	1
GO:2000377	regulation of reactive oxygen species metabolic process	Biological process	0.280747	-0.31586	32	1
GO:0004806	triglyceride lipase activity	Molecular function	0.0140239	0.385177	42	0.999988
GO:0044255	cellular lipid metabolic process	Biological process	0.301108	0.00952226	98	1
GO:0005666	RNA polymerase III complex	Cellular component	0.633621	0.166194	29	1
GO:0000902	cell morphogenesis	Biological process	0.587494	-0.101926	93	1
GO:0016049	cell growth	Biological process	0.00288314	-0.226351	134	0.920284
GO:0016324	apical plasma membrane	Cellular component	0.252009	-0.0485632	34	1
GO:0034976	response to endoplasmic reticulum stress	Biological process	0.326789	-0.0366525	217	1
GO:0043621	protein self-association	Molecular function	0.289898	0.0955677	68	1
GO:0006506	GPI anchor biosynthetic process	Biological process	0.721092	0.0551239	31	1
GO:0030433	ubiquitin-dependent ERAD pathway	Biological process	0.524168	0.175507	39	1
GO:0010207	photosystem II assembly	Biological process	0.00372961	0.21889	107	0.960821
GO:0035304	regulation of protein dephosphorylation	Biological process	0.445171	0.036786	88	1
GO:0006520	cellular amino acid metabolic process	Biological process	0.223729	0.0936537	136	1
GO:0019825	oxygen binding	Molecular function	0.380321	-0.139275	31	1
GO:0031410	cytoplasmic vesicle	Cellular component	0.550132	-0.0760401	51	1
GO:0010268	brassinosteroid homeostasis	Biological process	0.165145	-0.02532	25	1
GO:0016132	brassinosteroid biosynthetic process	Biological process	0.16734	-0.0644494	145	1
GO:0000209	protein polyubiquitination	Biological process	0.478074	-0.0953217	86	1
GO:0019048	modulation by virus of host process	Biological process	0.466146	-0.126314	53	1
GO:0000413	protein peptidyl-prolyl isomerization	Biological process	0.237717	0.197062	63	1
GO:0061077	chaperone-mediated protein folding	Biological process	0.727967	0.0605254	29	1
GO:0003755	peptidyl-prolyl cis-trans isomerase activity	Molecular function	0.0487235	0.273212	66	1
GO:0005351	carbohydrate:proton symporter activity	Molecular function	0.00924963	0.392669	40	0.999565
GO:0005355	glucose transmembrane transporter activity	Molecular function	0.174011	0.126163	27	1
GO:0010119	regulation of stomatal movement	Biological process	0.0603473	-0.202524	97	1
GO:0016779	nucleotidyltransferase activity	Molecular function	0.682893	-0.135608	62	1
GO:0005682	U5 snRNP	Cellular component	0.487943	-0.0797641	27	1
GO:0071013	catalytic step 2 spliceosome	Cellular component	0.174761	-0.0224513	94	1
GO:0080008	Cul4-RING E3 ubiquitin ligase complex	Cellular component	0.771566	-0.0810185	102	1
GO:0009646	response to absence of light	Biological process	0.498047	-0.121874	35	1
GO:0008237	metallopeptidase activity	Molecular function	0.236396	-0.0297959	34	1
GO:0010043	response to zinc ion	Biological process	0.121435	0.0773678	102	1
GO:0016829	lyase activity	Molecular function	0.716897	0.0577398	71	1
GO:0005743	mitochondrial inner membrane	Cellular component	0.762691	0.0129456	152	1
GO:0006862	nucleotide transport	Biological process	0.562511	0.068071	91	1
GO:0035435	phosphate ion transmembrane transport	Biological process	0.279478	0.138308	75	1
GO:0015215	nucleotide transmembrane transporter activity	Molecular function	0.52075	0.138226	41	1
GO:0031463	Cul3-RING ubiquitin ligase complex	Cellular component	0.110692	-0.280831	39	1
GO:0006164	purine nucleotide biosynthetic process	Biological process	0.0463185	0.418386	34	1
GO:0006066	alcohol metabolic process	Biological process	0.305102	0.111405	119	1
GO:0019243	methylglyoxal catabolic process to D-lactate via S-lactoyl-glutathione	Biological process	0.167617	0.204587	99	1
GO:0005770	late endosome	Cellular component	0.254722	-0.0830969	38	1
GO:0010229	inflorescence development	Biological process	0.302504	0.000483589	40	1
GO:0010540	basipetal auxin transport	Biological process	0.126563	-0.0750493	34	1
GO:0048825	cotyledon development	Biological process	0.274826	-0.0815902	83	1
GO:0009165	nucleotide biosynthetic process	Biological process	0.320774	-0.148422	91	1
GO:0009749	response to glucose	Biological process	0.583792	-0.00495078	111	1
GO:0009750	response to fructose	Biological process	0.176221	0.0360022	190	1
GO:0010224	response to UV-B	Biological process	0.421933	-0.0637168	136	1
GO:0000122	negative regulation of transcription by RNA polymerase II	Biological process	0.586726	-0.111706	52	1
GO:0009610	response to symbiotic fungus	Biological process	0.628535	-0.108966	57	1
GO:0000724	double-strand break repair via homologous recombination	Biological process	0.363245	-0.200128	78	1
GO:0048449	floral organ formation	Biological process	0.0630833	-0.314485	76	1
GO:0003887	DNA-directed DNA polymerase activity	Molecular function	0.673386	0.0979004	36	1
GO:0004714	transmembrane receptor protein tyrosine kinase activity	Molecular function	0.404077	-0.133523	45	1
GO:0009220	pyrimidine ribonucleotide biosynthetic process	Biological process	0.0754547	-0.168051	162	1
GO:0009561	megagametogenesis	Biological process	0.967078	0.0690522	34	1
GO:0043066	negative regulation of apoptotic process	Biological process	0.0463185	-0.256278	27	1
GO:0003725	double-stranded RNA binding	Molecular function	0.380788	-0.205636	32	1
GO:0031347	regulation of defense response	Biological process	0.408246	0.0884955	85	1
GO:0042732	D-xylose metabolic process	Biological process	0.26502	-0.0425797	54	1
GO:0009742	brassinosteroid mediated signaling pathway	Biological process	0.210588	-0.0939725	92	1
GO:0051301	cell division	Biological process	0.0245278	-0.119587	263	1
GO:0006289	nucleotide-excision repair	Biological process	0.0298188	0.348388	33	1
GO:0005938	cell cortex	Cellular component	0.874438	-0.0233449	32	1
GO:0016925	protein sumoylation	Biological process	0.234851	-0.253303	34	1
GO:0016570	histone modification	Biological process	0.00242866	-0.368582	90	0.883463
GO:0005815	microtubule organizing center	Cellular component	0.36676	-0.220059	56	1
GO:0051260	protein homooligomerization	Biological process	0.144617	0.0965753	25	1
GO:0008022	protein C-terminus binding	Molecular function	0.524269	0.136085	32	1
GO:0006367	transcription initiation from RNA polymerase II promoter	Biological process	0.416524	-0.00346241	53	1
GO:0000741	karyogamy	Biological process	0.884128	-0.00906413	40	1
GO:0009616	virus induced gene silencing	Biological process	0.37194	-0.122963	115	1
GO:0010050	vegetative phase change	Biological process	0.0120772	-0.265104	76	0.999949
GO:0016246	RNA interference	Biological process	0.0292328	-0.346595	46	1
GO:0016042	lipid catabolic process	Biological process	0.0735219	0.186792	92	1
GO:0000394	RNA splicing, via endonucleolytic cleavage and ligation	Biological process	0.452765	0.102985	155	1
GO:0009086	methionine biosynthetic process	Biological process	0.736024	0.0952336	125	1
GO:0005762	mitochondrial large ribosomal subunit	Cellular component	0.258315	-0.260284	29	1
GO:0018024	histone-lysine N-methyltransferase activity	Molecular function	0.116279	-0.163718	31	1
GO:0034968	histone lysine methylation	Biological process	0.073282	-0.103479	71	1
GO:0010417	glucuronoxylan biosynthetic process	Biological process	0.224675	0.0251614	32	1
GO:0010152	pollen maturation	Biological process	0.901597	0.108494	42	1
GO:0000245	spliceosomal complex assembly	Biological process	0.0587602	-0.430334	28	1
GO:0006626	protein targeting to mitochondrion	Biological process	0.609612	-0.0768542	103	1
GO:0005686	U2 snRNP	Cellular component	0.536911	-0.0822239	36	1
GO:0005689	U12-type spliceosomal complex	Cellular component	0.0593474	-0.446163	26	1
GO:0071011	precatalytic spliceosome	Cellular component	0.157627	-0.0178798	55	1
GO:0003993	acid phosphatase activity	Molecular function	0.0252962	0.251019	32	1
GO:0006006	glucose metabolic process	Biological process	0.203148	-0.259296	48	1
GO:0000028	ribosomal small subunit assembly	Biological process	0.00106168	-0.732366	32	0.618833
GO:0030686	90S preribosome	Cellular component	0.06792	-0.381555	26	1
GO:0006606	protein import into nucleus	Biological process	0.0218886	-0.252329	130	1
GO:0005199	structural constituent of cell wall	Molecular function	0.644781	-0.0556292	35	1
GO:0048316	seed development	Biological process	0.25206	-0.0560736	51	1
GO:0010114	response to red light	Biological process	0.158215	0.0599517	67	1
GO:0000096	sulfur amino acid metabolic process	Biological process	0.748442	-0.041131	25	1
GO:0015629	actin cytoskeleton	Cellular component	0.146534	-0.196522	39	1
GO:0019722	calcium-mediated signaling	Biological process	0.0420797	-0.26613	90	1
GO:0051726	regulation of cell cycle	Biological process	0.544358	0.0919606	88	1
GO:0004601	peroxidase activity	Molecular function	0.0834964	0.0635977	158	1
GO:0004843	thiol-dependent ubiquitin-specific protease activity	Molecular function	0.910935	-0.130946	58	1
GO:0016706	2-oxoglutarate-dependent dioxygenase activity	Molecular function	0.400072	0.00555491	25	1
GO:0006334	nucleosome assembly	Biological process	0.000592858	-0.260577	108	0.420501
GO:0009294	DNA mediated transformation	Biological process	0.133407	-0.106957	56	1
GO:0010091	trichome branching	Biological process	0.0754649	-0.272295	46	1
GO:0005694	chromosome	Cellular component	0.75019	-0.0248372	70	1
GO:0006541	glutamine metabolic process	Biological process	0.509453	0.0335745	31	1
GO:0030036	actin cytoskeleton organization	Biological process	0.810151	-0.167303	34	1
GO:0009773	photosynthetic electron transport in photosystem I	Biological process	0.0155104	0.218325	25	0.999996
GO:0010155	regulation of proton transport	Biological process	0.416571	0.109816	55	1
GO:0010218	response to far red light	Biological process	0.125673	0.0684226	77	1
GO:0008266	poly(U) RNA binding	Molecular function	0.349611	0.129496	25	1
GO:0019898	extrinsic component of membrane	Cellular component	0.750994	0.0258261	50	1
GO:0009734	auxin-activated signaling pathway	Biological process	0.164379	-0.0934388	227	1
GO:0006826	iron ion transport	Biological process	0.0280021	0.159261	99	1
GO:0009630	gravitropism	Biological process	5.04475e-07	-0.514371	147	0.00048317
GO:0042393	histone binding	Molecular function	0.00905078	-0.290117	71	0.9995
GO:0019903	protein phosphatase binding	Molecular function	0.0859903	-0.461251	25	1
GO:0009789	positive regulation of abscisic acid-activated signaling pathway	Biological process	0.0870072	-0.142586	43	1
GO:0000156	phosphorelay response regulator activity	Molecular function	0.0576494	-0.18755	34	1
GO:0043424	protein histidine kinase binding	Molecular function	0.0687014	0.0926693	42	1
GO:0009636	response to toxic substance	Biological process	0.546416	0.120588	51	1
GO:0009736	cytokinin-activated signaling pathway	Biological process	0.070038	-0.150538	78	1
GO:0070417	cellular response to cold	Biological process	0.870271	0.0800339	27	1
GO:0071215	cellular response to abscisic acid stimulus	Biological process	0.851383	0.0375414	27	1
GO:0006084	acetyl-CoA metabolic process	Biological process	0.162721	-0.064019	101	1
GO:0030163	protein catabolic process	Biological process	0.525371	0.128305	81	1
GO:0046685	response to arsenic-containing substance	Biological process	0.195232	0.236049	52	1
GO:0005811	lipid droplet	Cellular component	0.468927	0.187424	37	1
GO:0000186	activation of MAPKK activity	Biological process	0.0250351	-0.386889	48	1
GO:0040029	regulation of gene expression, epigenetic	Biological process	0.106935	-0.164389	73	1
GO:0004709	MAP kinase kinase kinase activity	Molecular function	0.00912136	-0.417838	50	0.999525
GO:0015297	antiporter activity	Molecular function	0.824807	0.0521284	70	1
GO:0006839	mitochondrial transport	Biological process	0.726927	0.0231935	54	1
GO:0004497	monooxygenase activity	Molecular function	0.20494	0.123298	85	1
GO:0016556	mRNA modification	Biological process	0.0570346	0.219014	59	1
GO:0016747	transferase activity, transferring acyl groups other than amino-acyl groups	Molecular function	0.281062	-0.239553	42	1
GO:0004864	protein phosphatase inhibitor activity	Molecular function	0.260349	-0.323132	26	1
GO:0051252	regulation of RNA metabolic process	Biological process	0.400423	-0.0585427	50	1
GO:0005765	lysosomal membrane	Cellular component	0.65798	0.0753218	26	1
GO:0019725	cellular homeostasis	Biological process	0.570005	0.0412215	27	1
GO:0006855	drug transmembrane transport	Biological process	0.238333	-0.181002	81	1
GO:0008324	cation transmembrane transporter activity	Molecular function	0.42515	0.0447738	39	1
GO:0006913	nucleocytoplasmic transport	Biological process	0.340381	0.160625	39	1
GO:0015114	phosphate ion transmembrane transporter activity	Molecular function	0.468658	0.0272068	58	1
GO:0008643	carbohydrate transport	Biological process	0.354002	-0.0849965	68	1
GO:0000786	nucleosome	Cellular component	0.00167842	-0.289902	107	0.778012
GO:0016197	endosomal transport	Biological process	0.725713	-0.0964615	28	1
GO:0017111	nucleoside-triphosphatase activity	Molecular function	0.020977	-0.237865	36	1
GO:0022626	cytosolic ribosome	Cellular component	0.165374	-0.169546	104	1
GO:0006813	potassium ion transport	Biological process	0.159717	0.169217	37	1
GO:0006863	purine nucleobase transport	Biological process	0.212821	0.111565	56	1
GO:0052689	carboxylic ester hydrolase activity	Molecular function	0.168976	0.0846507	35	1
GO:0009960	endosperm development	Biological process	0.258495	-0.193262	31	1
GO:0030422	production of siRNA involved in RNA interference	Biological process	0.78909	-0.0145781	34	1
GO:0035196	production of miRNAs involved in gene silencing by miRNA	Biological process	0.176461	-0.0868768	119	1
GO:0050897	cobalt ion binding	Molecular function	0.842158	-0.0286783	62	1
GO:0009060	aerobic respiration	Biological process	0.021562	0.349498	63	1
GO:0001522	pseudouridine synthesis	Biological process	0.405374	0.162985	25	1
GO:0009982	pseudouridine synthase activity	Molecular function	0.704076	-0.0942483	38	1
GO:0051555	flavonol biosynthetic process	Biological process	0.0193116	0.282447	26	1
GO:0051225	spindle assembly	Biological process	0.257018	-0.0136569	48	1
GO:0001727	lipid kinase activity	Molecular function	0.145675	-0.151603	25	1
GO:0004175	endopeptidase activity	Molecular function	0.722669	0.0350973	27	1
GO:0008236	serine-type peptidase activity	Molecular function	0.532016	-0.0196771	34	1
GO:0051607	defense response to virus	Biological process	0.194483	-0.0790809	55	1
GO:0045087	innate immune response	Biological process	0.554043	-0.0787507	58	1
GO:0003714	transcription corepressor activity	Molecular function	0.361033	-0.0984002	47	1
GO:0005198	structural molecule activity	Molecular function	0.439794	0.0382512	99	1
GO:0043090	amino acid import	Biological process	0.194892	-0.0207727	157	1
GO:0052541	plant-type cell wall cellulose metabolic process	Biological process	0.156902	-0.0788822	49	1
GO:0052546	cell wall pectin metabolic process	Biological process	0.120736	-0.0788822	51	1
GO:0006890	retrograde vesicle-mediated transport, Golgi to endoplasmic reticulum	Biological process	0.000156821	-0.639567	39	0.135988
GO:0017137	Rab GTPase binding	Molecular function	0.223203	-0.0400668	39	1
GO:0032483	regulation of Rab protein signal transduction	Biological process	0.44431	0.0129384	28	1
GO:0090630	activation of GTPase activity	Biological process	0.666833	-0.0288889	31	1
GO:0009534	chloroplast thylakoid	Cellular component	0.00271282	0.397221	64	0.908667
GO:0010287	plastoglobule	Cellular component	0.00505503	0.220451	50	0.98707
GO:0005875	microtubule associated complex	Cellular component	0.0374413	0.260894	43	1
GO:0042127	regulation of cell population proliferation	Biological process	0.00359378	-0.293064	54	0.956379
GO:0000325	plant-type vacuole	Cellular component	0.524202	-0.172362	54	1
GO:0043022	ribosome binding	Molecular function	0.312023	0.228801	35	1
GO:0007020	microtubule nucleation	Biological process	0.455629	0.022268	99	1
GO:0009934	regulation of meristem structural organization	Biological process	0.185493	-0.139868	30	1
GO:0016572	histone phosphorylation	Biological process	0.0122083	-0.295837	68	0.999953
GO:0019706	protein-cysteine S-palmitoyltransferase activity	Molecular function	0.381672	-0.0340523	37	1
GO:0015696	ammonium transport	Biological process	0.517557	0.0679471	59	1
GO:0015802	basic amino acid transport	Biological process	0.329585	0.0440921	51	1
GO:0043269	regulation of ion transport	Biological process	0.588541	0.0442317	57	1
GO:0005544	calcium-dependent phospholipid binding	Molecular function	0.505327	-0.0873237	35	1
GO:0045490	pectin catabolic process	Biological process	0.146383	0.246187	25	1
GO:0016226	iron-sulfur cluster assembly	Biological process	0.0088282	0.237802	108	0.999405
GO:0010629	negative regulation of gene expression	Biological process	0.13923	0.0472939	82	1
GO:0006352	DNA-templated transcription, initiation	Biological process	0.0525053	0.374972	33	1
GO:0003690	double-stranded DNA binding	Molecular function	0.576969	-0.0358416	60	1
GO:0032880	regulation of protein localization	Biological process	0.109992	-0.239445	43	1
GO:0005319	lipid transporter activity	Molecular function	0.739456	0.0468688	30	1
GO:0009627	systemic acquired resistance	Biological process	0.773745	-0.0186032	201	1
GO:0071897	DNA biosynthetic process	Biological process	0.428799	0.0979702	38	1
GO:0008138	protein tyrosine/serine/threonine phosphatase activity	Molecular function	0.123874	0.359869	27	1
GO:0000184	nuclear-transcribed mRNA catabolic process, nonsense-mediated decay	Biological process	0.0283851	-0.440641	33	1
GO:0000932	P-body	Cellular component	0.0038256	-0.31971	80	0.963404
GO:0000027	ribosomal large subunit assembly	Biological process	0.00355199	-0.655398	43	0.954919
GO:0002181	cytoplasmic translation	Biological process	0.000143215	-0.590374	59	0.125085
GO:0001731	formation of translation preinitiation complex	Biological process	0.67913	-0.17132	32	1
GO:0006446	regulation of translational initiation	Biological process	0.785213	0.157398	31	1
GO:0008094	DNA-dependent ATPase activity	Molecular function	0.743679	-0.0737142	26	1
GO:0016604	nuclear body	Cellular component	0.482514	0.193014	31	1
GO:0008536	Ran GTPase binding	Molecular function	0.000934841	-0.580094	48	0.573056
GO:0080030	methyl indole-3-acetate esterase activity	Molecular function	0.549587	0.163914	45	1
GO:0080031	methyl salicylate esterase activity	Molecular function	0.640485	0.163914	43	1
GO:0080032	methyl jasmonate esterase activity	Molecular function	0.640485	0.163914	43	1
GO:0051539	4 iron, 4 sulfur cluster binding	Molecular function	0.0530615	0.311173	56	1
GO:0019752	carboxylic acid metabolic process	Biological process	0.00191523	0.315687	59	0.818444
GO:0006662	glycerol ether metabolic process	Biological process	0.0417956	0.265213	54	1
GO:0006378	mRNA polyadenylation	Biological process	0.891983	-0.164461	28	1
GO:0006406	mRNA export from nucleus	Biological process	0.171293	-0.118338	86	1
GO:0070588	calcium ion transmembrane transport	Biological process	0.910268	0.112638	39	1
GO:0008483	transaminase activity	Molecular function	0.981901	0.00335187	46	1
GO:0000922	spindle pole	Cellular component	0.358662	-0.173264	34	1
GO:0008194	UDP-glycosyltransferase activity	Molecular function	0.421077	0.236068	27	1
GO:0000910	cytokinesis	Biological process	0.896778	0.0153416	40	1
GO:0006754	ATP biosynthetic process	Biological process	0.280191	-0.298174	32	1
GO:0001666	response to hypoxia	Biological process	0.504748	-0.0153459	84	1
GO:0009817	defense response to fungus, incompatible interaction	Biological process	0.615065	-0.18112	54	1
GO:0050801	ion homeostasis	Biological process	0.526975	-0.131169	29	1
GO:0000041	transition metal ion transport	Biological process	0.82419	0.0541308	82	1
GO:0030599	pectinesterase activity	Molecular function	0.211438	0.246162	27	1
GO:0000790	nuclear chromatin	Cellular component	0.204331	-0.272564	54	1
GO:0005200	structural constituent of cytoskeleton	Molecular function	0.164255	-0.164447	45	1
GO:0006338	chromatin remodeling	Biological process	0.166163	-0.32003	44	1
GO:0016998	cell wall macromolecule catabolic process	Biological process	0.772099	-0.0201048	38	1
GO:0042255	ribosome assembly	Biological process	0.496444	-0.160788	38	1
GO:0043248	proteasome assembly	Biological process	0.750447	0.0765943	60	1
GO:0051302	regulation of cell division	Biological process	0.017914	-0.449212	39	0.999999
GO:0010440	stomatal lineage progression	Biological process	0.331106	-0.19175	26	1
GO:0001056	RNA polymerase III activity	Molecular function	0.427206	0.159553	26	1
GO:0004252	serine-type endopeptidase activity	Molecular function	0.258129	0.118136	127	1
GO:0016485	protein processing	Biological process	0.855937	-0.171287	29	1
GO:0048438	floral whorl development	Biological process	0.0951941	0.0214568	27	1
GO:0006744	ubiquinone biosynthetic process	Biological process	0.0717227	0.215645	46	1
GO:0042995	cell projection	Cellular component	0.516019	-0.0128405	78	1
GO:0019843	rRNA binding	Molecular function	0.0710477	-0.213726	77	1
GO:0019684	photosynthesis, light reaction	Biological process	0.0210129	0.204221	42	1
GO:0004930	G protein-coupled receptor activity	Molecular function	0.917232	-0.140397	26	1
GO:0018279	protein N-linked glycosylation via asparagine	Biological process	0.68652	0.00756958	34	1
GO:0043622	cortical microtubule organization	Biological process	0.671763	-0.004174	29	1
GO:0003756	protein disulfide isomerase activity	Molecular function	0.647831	0.0151637	29	1
GO:0030687	preribosome, large subunit precursor	Cellular component	0.349464	0.0764907	42	1
GO:0046540	U4/U6 x U5 tri-snRNP complex	Cellular component	0.0179589	-0.53658	34	0.999999
GO:0005871	kinesin complex	Cellular component	1.12256e-06	-0.440907	71	0.00107371
GO:0042273	ribosomal large subunit biogenesis	Biological process	0.94431	-0.15302	29	1
GO:0030176	integral component of endoplasmic reticulum membrane	Cellular component	0.673132	-0.183644	41	1
GO:0035064	methylated histone binding	Molecular function	0.591228	-0.237203	30	1
GO:0009639	response to red or far red light	Biological process	0.11477	-0.337823	29	1
GO:0042254	ribosome biogenesis	Biological process	0.789535	0.0337745	73	1
GO:0008285	negative regulation of cell population proliferation	Biological process	0.711378	-0.0511891	29	1
GO:0004298	threonine-type endopeptidase activity	Molecular function	0.557822	0.129527	41	1
GO:0045595	regulation of cell differentiation	Biological process	0.163332	-0.152245	81	1
GO:0004867	serine-type endopeptidase inhibitor activity	Molecular function	0.224239	0.300671	32	1
GO:0010951	negative regulation of endopeptidase activity	Biological process	0.0249199	0.410984	35	1
GO:0010039	response to iron ion	Biological process	0.616583	0.00746361	35	1
GO:0015996	chlorophyll catabolic process	Biological process	0.00160236	0.296875	76	0.76347
GO:0015030	Cajal body	Cellular component	0.475234	-0.180389	34	1
GO:0009072	aromatic amino acid family metabolic process	Biological process	0.815696	-0.0933891	26	1
GO:0010555	response to mannitol	Biological process	0.110044	0.10994	25	1
GO:0051258	protein polymerization	Biological process	0.242995	-0.190105	34	1
GO:0009062	fatty acid catabolic process	Biological process	0.930275	-0.120932	50	1
GO:0042973	glucan endo-1,3-beta-D-glucosidase activity	Molecular function	0.519129	-0.131096	34	1
GO:0016926	protein desumoylation	Biological process	0.00109471	-0.292826	93	0.62889
GO:0010315	auxin efflux	Biological process	0.582735	-0.127617	25	1
GO:0003727	single-stranded RNA binding	Molecular function	0.437089	-0.164764	35	1
GO:0016790	thiolester hydrolase activity	Molecular function	0.000506883	-0.539963	39	0.373094
GO:0007005	mitochondrion organization	Biological process	0.878839	-0.0287472	26	1
GO:0010074	maintenance of meristem identity	Biological process	0.870506	0.00294392	28	1
GO:0000079	regulation of cyclin-dependent protein serine/threonine kinase activity	Biological process	0.0244266	-0.389336	41	1
GO:0010304	PSII associated light-harvesting complex II catabolic process	Biological process	0.285461	0.281391	28	1
GO:0008356	asymmetric cell division	Biological process	0.157226	-0.124747	36	1
GO:0009647	skotomorphogenesis	Biological process	0.381948	-0.085668	27	1
GO:0030131	clathrin adaptor complex	Cellular component	0.00511974	-0.867447	26	0.987709
GO:0016444	somatic cell DNA recombination	Biological process	0.856384	0.0241059	34	1
GO:0000775	chromosome, centromeric region	Cellular component	0.533871	-0.226348	41	1
GO:0046835	carbohydrate phosphorylation	Biological process	0.172978	-0.321284	42	1
GO:0040008	regulation of growth	Biological process	0.505498	0.0623228	37	1
GO:0001046	core promoter sequence-specific DNA binding	Molecular function	0.093805	-0.148722	25	1
GO:0001228	DNA-binding transcription activator activity, RNA polymerase II-specific	Molecular function	0.0137015	-0.25023	46	0.999984
GO:0005801	cis-Golgi network	Cellular component	0.657876	-0.22699	26	1
GO:0016592	mediator complex	Cellular component	0.226261	-0.280881	54	1
GO:1903507	negative regulation of nucleic acid-templated transcription	Biological process	0.463519	0.144984	29	1
GO:2000022	regulation of jasmonic acid mediated signaling pathway	Biological process	0.694717	-0.0621804	37	1
GO:0008375	acetylglucosaminyltransferase activity	Molecular function	0.530677	0.219369	35	1
GO:0005750	mitochondrial respiratory chain complex III	Cellular component	0.479781	0.199091	26	1
GO:0019745	pentacyclic triterpenoid biosynthetic process	Biological process	0.145151	0.189857	32	1
GO:0006354	DNA-templated transcription, elongation	Biological process	0.223091	-0.248428	46	1
GO:0015074	DNA integration	Biological process	0.627967	-0.0651781	31	1
GO:0010054	trichoblast differentiation	Biological process	0.0129254	-0.221438	35	0.999972
GO:0004857	enzyme inhibitor activity	Molecular function	0.754158	0.170703	27	1
GO:0004791	thioredoxin-disulfide reductase activity	Molecular function	0.25832	0.0597374	27	1
GO:0009704	de-etiolation	Biological process	0.00987753	0.360857	25	0.999728
GO:0008134	transcription factor binding	Molecular function	0.00999663	0.442804	28	0.999751
GO:0030243	cellulose metabolic process	Biological process	0.0620642	-0.232128	43	1
GO:0043130	ubiquitin binding	Molecular function	0.922094	-0.0689665	54	1
GO:0009615	response to virus	Biological process	0.35009	-0.235482	42	1
GO:0016762	xyloglucan:xyloglucosyl transferase activity	Molecular function	0.620191	0.238266	27	1
GO:0015450	P-P-bond-hydrolysis-driven protein transmembrane transporter activity	Molecular function	0.0714956	-0.288834	37	1
GO:0008610	lipid biosynthetic process	Biological process	0.0120888	0.43738	30	0.999949
GO:0010319	stromule	Cellular component	0.02419	0.305538	54	1
GO:0045036	protein targeting to chloroplast	Biological process	0.0194635	0.246697	56	1
GO:0005385	zinc ion transmembrane transporter activity	Molecular function	0.551649	-0.132642	25	1
GO:0000145	exocyst	Cellular component	0.00980463	-0.276884	42	0.999714
GO:0005992	trehalose biosynthetic process	Biological process	0.0623331	-0.0564662	36	1
GO:0000049	tRNA binding	Molecular function	0.488326	0.112761	33	1
GO:0009850	auxin metabolic process	Biological process	0.241482	-0.0310477	30	1
GO:0046274	lignin catabolic process	Biological process	0.186416	0.128855	26	1
GO:0010351	lithium ion transport	Biological process	0.337079	0.173987	40	1
GO:0046520	sphingoid biosynthetic process	Biological process	0.111775	0.237347	36	1
GO:0006644	phospholipid metabolic process	Biological process	0.549804	0.139308	25	1
GO:0048868	pollen tube development	Biological process	0.326923	0.156198	46	1
GO:0000976	transcription regulatory region sequence-specific DNA binding	Molecular function	0.147047	-0.172888	35	1
GO:0043295	glutathione binding	Molecular function	0.161382	0.125854	26	1
GO:0030162	regulation of proteolysis	Biological process	0.135668	-0.35418	25	1
GO:0050665	hydrogen peroxide biosynthetic process	Biological process	0.00473801	-0.329913	81	0.983246
GO:0006399	tRNA metabolic process	Biological process	0.00369233	0.322699	36	0.959678
GO:0005388	calcium transmembrane transporter activity, phosphorylative mechanism	Molecular function	0.3278	-0.269324	28	1
GO:0019760	glucosinolate metabolic process	Biological process	0.34256	0.269755	28	1
GO:0031902	late endosome membrane	Cellular component	0.416702	0.173348	39	1
GO:0002238	response to molecule of fungal origin	Biological process	0.51126	0.0842726	29	1
GO:0010431	seed maturation	Biological process	0.589234	-0.143564	34	1
GO:0046930	pore complex	Cellular component	0.220747	-0.0410499	47	1
GO:0045177	apical part of cell	Cellular component	0.529929	0.203613	25	1
GO:0006882	cellular zinc ion homeostasis	Biological process	0.0288002	0.148465	26	1
GO:0048589	developmental growth	Biological process	0.0873524	-0.300389	43	1
GO:0034599	cellular response to oxidative stress	Biological process	0.167975	0.133376	45	1
GO:0000082	G1/S transition of mitotic cell cycle	Biological process	0.108231	-0.145471	25	1
GO:0005778	peroxisomal membrane	Cellular component	0.38341	0.224306	25	1
GO:0042147	retrograde transport, endosome to Golgi	Biological process	0.0197007	-0.254279	32	1
