# Supplementary material for: A role for heritable transcriptomic variation in maize adaptation to temperate environments
Source: Genome Biol. 2023 Mar 24;24:55. doi: 10.1186/s13059-023-02891-3 (PMC10037803; doi:10.1186/s13059-023-02891-3)
Supplement: Supplementary file 5 — Additional file 5: Supplementary Table S4. GO terms over-represented in genes showing declined expression heritability in temperate panels. [file 13059_2023_2891_MOESM5_ESM.xlsx]

## Sheet: Sheet1
GO	NS	enrichment	name	ratio_in_study	ratio_in_pop	p_uncorrected	depth	study_count	p_fdr_bh	study_items
GO:0071103	BP	e	DNA conformation change	60/5922	108/19565	1.39729e-06	5	60	0.000849612	Zm00001d003427, Zm00001d004568, Zm00001d004573, Zm00001d007978, Zm00001d008614, Zm00001d009374, Zm00001d009912, Zm00001d010406, Zm00001d010611, Zm00001d010866, Zm00001d015120, Zm00001d017558, Zm00001d017808, Zm00001d018287, Zm00001d018859, Zm00001d019950, Zm00001d020708, Zm00001d021430, Zm00001d021898, Zm00001d021931, Zm00001d022396, Zm00001d023640, Zm00001d023839, Zm00001d026454, Zm00001d026457,…
GO:0006406	BP	e	mRNA export from nucleus	59/5922	109/19565	1.67835e-06	9	59	0.000849612	Zm00001d002190, Zm00001d002250, Zm00001d004154, Zm00001d005238, Zm00001d007065, Zm00001d007934, Zm00001d008734, Zm00001d010225, Zm00001d012831, Zm00001d014417, Zm00001d014640, Zm00001d015245, Zm00001d016479, Zm00001d017175, Zm00001d017239, Zm00001d017303, Zm00001d018295, Zm00001d022614, Zm00001d023741, Zm00001d024815, Zm00001d024830, Zm00001d025450, Zm00001d025767, Zm00001d026195, Zm00001d026587,…
GO:0051168	BP	e	nuclear export	76/5922	146/19565	1.82762e-06	7	76	0.000849612	Zm00001d002190, Zm00001d002250, Zm00001d004154, Zm00001d005238, Zm00001d006871, Zm00001d007065, Zm00001d007200, Zm00001d007934, Zm00001d008734, Zm00001d009270, Zm00001d010225, Zm00001d012511, Zm00001d012815, Zm00001d012831, Zm00001d014417, Zm00001d014640, Zm00001d015245, Zm00001d016479, Zm00001d017175, Zm00001d017239, Zm00001d017303, Zm00001d018295, Zm00001d022527, Zm00001d022614, Zm00001d023741,…
GO:0051170	BP	e	import into nucleus	89/5922	157/19565	1.87583e-06	7	89	0.000849612	Zm00001d002190, Zm00001d004541, Zm00001d005238, Zm00001d005856, Zm00001d006361, Zm00001d006497, Zm00001d007200, Zm00001d007934, Zm00001d008640, Zm00001d009122, Zm00001d009446, Zm00001d009690, Zm00001d009850, Zm00001d010500, Zm00001d010512, Zm00001d010915, Zm00001d013040, Zm00001d013358, Zm00001d014988, Zm00001d015120, Zm00001d015245, Zm00001d015662, Zm00001d016326, Zm00001d017175, Zm00001d017239,…
GO:0034504	BP	e	protein localization to nucleus	86/5922	149/19565	2.36619e-06	6	86	0.000849612	Zm00001d002190, Zm00001d004541, Zm00001d005238, Zm00001d005856, Zm00001d006361, Zm00001d006497, Zm00001d007200, Zm00001d007934, Zm00001d008640, Zm00001d009122, Zm00001d009446, Zm00001d009690, Zm00001d009850, Zm00001d010500, Zm00001d010512, Zm00001d010915, Zm00001d013040, Zm00001d013358, Zm00001d013940, Zm00001d014988, Zm00001d015120, Zm00001d015245, Zm00001d015662, Zm00001d016326, Zm00001d017175,…
GO:0032392	BP	e	DNA geometric change	40/5922	66/19565	2.45597e-06	6	40	0.000849612	Zm00001d003427, Zm00001d004568, Zm00001d004573, Zm00001d007978, Zm00001d008614, Zm00001d009374, Zm00001d010406, Zm00001d010611, Zm00001d010866, Zm00001d015120, Zm00001d017558, Zm00001d017808, Zm00001d018287, Zm00001d019950, Zm00001d021430, Zm00001d021898, Zm00001d021931, Zm00001d030366, Zm00001d031168, Zm00001d032582, Zm00001d033827, Zm00001d033993, Zm00001d034894, Zm00001d035206, Zm00001d037122,…
GO:0032508	BP	e	DNA duplex unwinding	40/5922	66/19565	2.45597e-06	7	40	0.000849612	Zm00001d003427, Zm00001d004568, Zm00001d004573, Zm00001d007978, Zm00001d008614, Zm00001d009374, Zm00001d010406, Zm00001d010611, Zm00001d010866, Zm00001d015120, Zm00001d017558, Zm00001d017808, Zm00001d018287, Zm00001d019950, Zm00001d021430, Zm00001d021898, Zm00001d021931, Zm00001d030366, Zm00001d031168, Zm00001d032582, Zm00001d033827, Zm00001d033993, Zm00001d034894, Zm00001d035206, Zm00001d037122,…
GO:0006606	BP	e	protein import into nucleus	84/5922	144/19565	2.48544e-06	9	84	0.000849612	Zm00001d002190, Zm00001d004541, Zm00001d005238, Zm00001d005856, Zm00001d006361, Zm00001d006497, Zm00001d007200, Zm00001d007934, Zm00001d008640, Zm00001d009122, Zm00001d009446, Zm00001d009690, Zm00001d009850, Zm00001d010500, Zm00001d010512, Zm00001d010915, Zm00001d013040, Zm00001d013358, Zm00001d014988, Zm00001d015120, Zm00001d015245, Zm00001d015662, Zm00001d016326, Zm00001d017175, Zm00001d017239,…
GO:0006405	BP	e	RNA export from nucleus	71/5922	139/19565	2.59542e-06	8	71	0.000849612	Zm00001d002190, Zm00001d002250, Zm00001d004154, Zm00001d005238, Zm00001d006871, Zm00001d007065, Zm00001d007200, Zm00001d007934, Zm00001d008734, Zm00001d009270, Zm00001d010225, Zm00001d012511, Zm00001d012815, Zm00001d012831, Zm00001d014417, Zm00001d014640, Zm00001d015245, Zm00001d016479, Zm00001d017175, Zm00001d017239, Zm00001d017303, Zm00001d018295, Zm00001d022527, Zm00001d022614, Zm00001d023741,…
GO:0030490	BP	e	maturation of SSU-rRNA	42/5922	74/19565	2.67638e-06	10	42	0.000849612	Zm00001d007484, Zm00001d007934, Zm00001d013072, Zm00001d013330, Zm00001d014766, Zm00001d014988, Zm00001d014991, Zm00001d015918, Zm00001d017469, Zm00001d018295, Zm00001d019108, Zm00001d021313, Zm00001d022386, Zm00001d023373, Zm00001d026022, Zm00001d027706, Zm00001d027714, Zm00001d029034, Zm00001d029046, Zm00001d029104, Zm00001d029144, Zm00001d031326, Zm00001d033912, Zm00001d034259, Zm00001d035578,…
GO:0010267	BP	e	production of ta-siRNAs involved in RNA interference	57/5922	109/19565	2.82152e-06	11	57	0.000849612	Zm00001d001784, Zm00001d002316, Zm00001d003601, Zm00001d007522, Zm00001d007760, Zm00001d008763, Zm00001d008847, Zm00001d009879, Zm00001d010790, Zm00001d011096, Zm00001d013049, Zm00001d013083, Zm00001d013318, Zm00001d014500, Zm00001d014655, Zm00001d014685, Zm00001d014865, Zm00001d016036, Zm00001d019561, Zm00001d020694, Zm00001d021828, Zm00001d022338, Zm00001d025830, Zm00001d025899, Zm00001d026698,…
GO:0006913	BP	e	nucleocytoplasmic transport	146/5922	291/19565	3.19009e-06	6	146	0.000849612	Zm00001d002190, Zm00001d002250, Zm00001d002352, Zm00001d004070, Zm00001d004154, Zm00001d004541, Zm00001d005238, Zm00001d005856, Zm00001d005898, Zm00001d006361, Zm00001d006497, Zm00001d006871, Zm00001d007065, Zm00001d007200, Zm00001d007934, Zm00001d008640, Zm00001d008734, Zm00001d009122, Zm00001d009270, Zm00001d009446, Zm00001d009690, Zm00001d009850, Zm00001d010047, Zm00001d010225, Zm00001d010500,…
GO:0051169	BP	e	nuclear transport	148/5922	299/19565	3.19545e-06	5	148	0.000849612	Zm00001d002190, Zm00001d002250, Zm00001d002352, Zm00001d004070, Zm00001d004154, Zm00001d004541, Zm00001d005238, Zm00001d005856, Zm00001d005898, Zm00001d006361, Zm00001d006497, Zm00001d006871, Zm00001d007065, Zm00001d007200, Zm00001d007934, Zm00001d008640, Zm00001d008734, Zm00001d009122, Zm00001d009270, Zm00001d009446, Zm00001d009690, Zm00001d009850, Zm00001d010047, Zm00001d010225, Zm00001d010500,…
GO:0051817	BP	e	modification of morphology or physiology of other organism involved in symbiotic interaction	84/5922	179/19565	3.70479e-06	4	84	0.000849612	Zm00001d001784, Zm00001d002316, Zm00001d003601, Zm00001d005108, Zm00001d006868, Zm00001d007435, Zm00001d007522, Zm00001d007636, Zm00001d007760, Zm00001d008618, Zm00001d008763, Zm00001d008847, Zm00001d009761, Zm00001d009783, Zm00001d010411, Zm00001d010790, Zm00001d010912, Zm00001d011096, Zm00001d011588, Zm00001d011767, Zm00001d012660, Zm00001d012863, Zm00001d013049, Zm00001d013083, Zm00001d013318,…
GO:0048831	BP	e	regulation of shoot system development	190/5922	453/19565	3.79447e-06	5	190	0.000849612	Zm00001d001784, Zm00001d001837, Zm00001d002250, Zm00001d002330, Zm00001d002933, Zm00001d003258, Zm00001d003477, Zm00001d003614, Zm00001d003621, Zm00001d004154, Zm00001d004467, Zm00001d004630, Zm00001d004979, Zm00001d004993, Zm00001d005238, Zm00001d005573, Zm00001d005769, Zm00001d005925, Zm00001d006345, Zm00001d007039, Zm00001d007133, Zm00001d007295, Zm00001d007508, Zm00001d007762, Zm00001d007934,…
GO:0009203	BP	e	ribonucleoside triphosphate catabolic process	194/5922	464/19565	3.81877e-06	9	194	0.000849612	Zm00001d001939, Zm00001d002105, Zm00001d002275, Zm00001d002503, Zm00001d002656, Zm00001d002705, Zm00001d002822, Zm00001d003031, Zm00001d003427, Zm00001d004090, Zm00001d004172, Zm00001d004335, Zm00001d004361, Zm00001d006459, Zm00001d006497, Zm00001d006613, Zm00001d007118, Zm00001d007500, Zm00001d007719, Zm00001d007755, Zm00001d007757, Zm00001d007978, Zm00001d008940, Zm00001d009488, Zm00001d009580,…
GO:0009207	BP	e	purine ribonucleoside triphosphate catabolic process	194/5922	464/19565	3.81877e-06	10	194	0.000849612	Zm00001d001939, Zm00001d002105, Zm00001d002275, Zm00001d002503, Zm00001d002656, Zm00001d002705, Zm00001d002822, Zm00001d003031, Zm00001d003427, Zm00001d004090, Zm00001d004172, Zm00001d004335, Zm00001d004361, Zm00001d006459, Zm00001d006497, Zm00001d006613, Zm00001d007118, Zm00001d007500, Zm00001d007719, Zm00001d007755, Zm00001d007757, Zm00001d007978, Zm00001d008940, Zm00001d009488, Zm00001d009580,…
GO:0009146	BP	e	purine nucleoside triphosphate catabolic process	194/5922	466/19565	4.04206e-06	9	194	0.000849612	Zm00001d001939, Zm00001d002105, Zm00001d002275, Zm00001d002503, Zm00001d002656, Zm00001d002705, Zm00001d002822, Zm00001d003031, Zm00001d003427, Zm00001d004090, Zm00001d004172, Zm00001d004335, Zm00001d004361, Zm00001d006459, Zm00001d006497, Zm00001d006613, Zm00001d007118, Zm00001d007500, Zm00001d007719, Zm00001d007755, Zm00001d007757, Zm00001d007978, Zm00001d008940, Zm00001d009488, Zm00001d009580,…
GO:0045814	BP	e	negative regulation of gene expression, epigenetic	129/5922	290/19565	4.17833e-06	7	129	0.000849612	Zm00001d001784, Zm00001d002068, Zm00001d002140, Zm00001d002186, Zm00001d002330, Zm00001d003601, Zm00001d004635, Zm00001d004993, Zm00001d005085, Zm00001d005350, Zm00001d006213, Zm00001d006658, Zm00001d007938, Zm00001d007978, Zm00001d008618, Zm00001d008847, Zm00001d009312, Zm00001d009374, Zm00001d010790, Zm00001d011096, Zm00001d012525, Zm00001d012831, Zm00001d013060, Zm00001d013083, Zm00001d013318,…
GO:0006152	BP	e	purine nucleoside catabolic process	199/5922	490/19565	4.24994e-06	8	199	0.000849612	Zm00001d001939, Zm00001d002105, Zm00001d002275, Zm00001d002503, Zm00001d002656, Zm00001d002705, Zm00001d002822, Zm00001d003031, Zm00001d003427, Zm00001d004090, Zm00001d004172, Zm00001d004335, Zm00001d004361, Zm00001d005459, Zm00001d006459, Zm00001d006497, Zm00001d006613, Zm00001d007118, Zm00001d007500, Zm00001d007719, Zm00001d007755, Zm00001d007757, Zm00001d007978, Zm00001d008940, Zm00001d009488,…
GO:0040029	BP	e	regulation of gene expression, epigenetic	175/5922	417/19565	4.29418e-06	6	175	0.000849612	Zm00001d001784, Zm00001d002068, Zm00001d002140, Zm00001d002186, Zm00001d002316, Zm00001d002330, Zm00001d002599, Zm00001d003601, Zm00001d004635, Zm00001d004993, Zm00001d005085, Zm00001d005350, Zm00001d006213, Zm00001d006438, Zm00001d006459, Zm00001d006613, Zm00001d006658, Zm00001d007039, Zm00001d007407, Zm00001d007938, Zm00001d007978, Zm00001d008618, Zm00001d008847, Zm00001d009312, Zm00001d009374,…
GO:0006364	BP	e	rRNA processing	182/5922	437/19565	4.29913e-06	9	182	0.000849612	Zm00001d001808, Zm00001d001994, Zm00001d002336, Zm00001d002822, Zm00001d004021, Zm00001d005980, Zm00001d006100, Zm00001d006361, Zm00001d006497, Zm00001d006871, Zm00001d006899, Zm00001d007145, Zm00001d007484, Zm00001d007934, Zm00001d007960, Zm00001d008224, Zm00001d008327, Zm00001d008903, Zm00001d009122, Zm00001d009522, Zm00001d009690, Zm00001d009723, Zm00001d010262, Zm00001d010500, Zm00001d010994,…
GO:0009560	BP	e	embryo sac egg cell differentiation	73/5922	151/19565	4.34594e-06	4	73	0.000849612	Zm00001d002250, Zm00001d002345, Zm00001d003203, Zm00001d003621, Zm00001d004541, Zm00001d005085, Zm00001d007934, Zm00001d008224, Zm00001d008614, Zm00001d009122, Zm00001d010197, Zm00001d010225, Zm00001d010758, Zm00001d011102, Zm00001d011945, Zm00001d012815, Zm00001d013019, Zm00001d013060, Zm00001d015120, Zm00001d015586, Zm00001d017363, Zm00001d017475, Zm00001d018125, Zm00001d018219, Zm00001d018243,…
GO:0009154	BP	e	purine ribonucleotide catabolic process	207/5922	513/19565	4.34893e-06	10	207	0.000849612	Zm00001d001939, Zm00001d002105, Zm00001d002275, Zm00001d002503, Zm00001d002656, Zm00001d002705, Zm00001d002822, Zm00001d003031, Zm00001d003083, Zm00001d003427, Zm00001d003947, Zm00001d004090, Zm00001d004172, Zm00001d004335, Zm00001d004361, Zm00001d006459, Zm00001d006497, Zm00001d006613, Zm00001d007118, Zm00001d007500, Zm00001d007719, Zm00001d007755, Zm00001d007757, Zm00001d007978, Zm00001d008940,…
GO:0009261	BP	e	ribonucleotide catabolic process	207/5922	513/19565	4.34893e-06	9	207	0.000849612	Zm00001d001939, Zm00001d002105, Zm00001d002275, Zm00001d002503, Zm00001d002656, Zm00001d002705, Zm00001d002822, Zm00001d003031, Zm00001d003083, Zm00001d003427, Zm00001d003947, Zm00001d004090, Zm00001d004172, Zm00001d004335, Zm00001d004361, Zm00001d006459, Zm00001d006497, Zm00001d006613, Zm00001d007118, Zm00001d007500, Zm00001d007719, Zm00001d007755, Zm00001d007757, Zm00001d007978, Zm00001d008940,…
GO:0051701	BP	e	interaction with host	88/5922	188/19565	4.35089e-06	3	88	0.000849612	Zm00001d001784, Zm00001d002316, Zm00001d003601, Zm00001d005108, Zm00001d006868, Zm00001d007435, Zm00001d007522, Zm00001d007636, Zm00001d007760, Zm00001d008618, Zm00001d008763, Zm00001d008847, Zm00001d009761, Zm00001d009783, Zm00001d010411, Zm00001d010790, Zm00001d010912, Zm00001d011096, Zm00001d011588, Zm00001d012660, Zm00001d012863, Zm00001d013049, Zm00001d013083, Zm00001d013318, Zm00001d014499,…
GO:0009143	BP	e	nucleoside triphosphate catabolic process	194/5922	469/19565	4.37237e-06	8	194	0.000849612	Zm00001d001939, Zm00001d002105, Zm00001d002275, Zm00001d002503, Zm00001d002656, Zm00001d002705, Zm00001d002822, Zm00001d003031, Zm00001d003427, Zm00001d004090, Zm00001d004172, Zm00001d004335, Zm00001d004361, Zm00001d006459, Zm00001d006497, Zm00001d006613, Zm00001d007118, Zm00001d007500, Zm00001d007719, Zm00001d007755, Zm00001d007757, Zm00001d007978, Zm00001d008940, Zm00001d009488, Zm00001d009580,…
GO:0031123	BP	e	RNA 3'-end processing	45/5922	81/19565	4.43792e-06	8	45	0.000849612	Zm00001d001774, Zm00001d002340, Zm00001d003427, Zm00001d004154, Zm00001d005264, Zm00001d005350, Zm00001d006871, Zm00001d008327, Zm00001d009522, Zm00001d012831, Zm00001d013528, Zm00001d014378, Zm00001d014880, Zm00001d017432, Zm00001d019808, Zm00001d019856, Zm00001d021188, Zm00001d023564, Zm00001d025450, Zm00001d025711, Zm00001d026587, Zm00001d027527, Zm00001d029435, Zm00001d032109, Zm00001d033448,…
GO:0016072	BP	e	rRNA metabolic process	188/5922	450/19565	4.51028e-06	8	188	0.000849612	Zm00001d001808, Zm00001d001994, Zm00001d002336, Zm00001d002822, Zm00001d004021, Zm00001d005980, Zm00001d006100, Zm00001d006361, Zm00001d006497, Zm00001d006871, Zm00001d006899, Zm00001d007145, Zm00001d007484, Zm00001d007934, Zm00001d007960, Zm00001d008224, Zm00001d008327, Zm00001d008903, Zm00001d009122, Zm00001d009522, Zm00001d009690, Zm00001d009723, Zm00001d010262, Zm00001d010500, Zm00001d010994,…
GO:0002252	BP	e	immune effector process	145/5922	335/19565	4.55161e-06	2	145	0.000849612	Zm00001d001769, Zm00001d001774, Zm00001d001784, Zm00001d001974, Zm00001d002079, Zm00001d002316, Zm00001d002405, Zm00001d003499, Zm00001d003601, Zm00001d003745, Zm00001d004019, Zm00001d004120, Zm00001d004611, Zm00001d004706, Zm00001d004895, Zm00001d005708, Zm00001d007175, Zm00001d007435, Zm00001d007522, Zm00001d007760, Zm00001d008581, Zm00001d008618, Zm00001d008763, Zm00001d008847, Zm00001d008957,…
GO:0016569	BP	e	covalent chromatin modification	292/5922	726/19565	4.64229e-06	5	292	0.000849612	Zm00001d001784, Zm00001d001997, Zm00001d002068, Zm00001d002186, Zm00001d002316, Zm00001d002330, Zm00001d002599, Zm00001d003258, Zm00001d003601, Zm00001d004154, Zm00001d004611, Zm00001d004635, Zm00001d004790, Zm00001d004925, Zm00001d004993, Zm00001d005085, Zm00001d005108, Zm00001d005516, Zm00001d005849, Zm00001d006472, Zm00001d006658, Zm00001d006789, Zm00001d006896, Zm00001d007045, Zm00001d007133,…
GO:0035196	BP	e	production of miRNAs involved in gene silencing by miRNA	62/5922	124/19565	4.67588e-06	10	62	0.000849612	Zm00001d001784, Zm00001d003601, Zm00001d005238, Zm00001d007522, Zm00001d007760, Zm00001d007934, Zm00001d008763, Zm00001d008847, Zm00001d009879, Zm00001d010790, Zm00001d011096, Zm00001d013049, Zm00001d013083, Zm00001d013318, Zm00001d014500, Zm00001d014666, Zm00001d014685, Zm00001d014865, Zm00001d016036, Zm00001d019561, Zm00001d020694, Zm00001d021828, Zm00001d022338, Zm00001d023885, Zm00001d024861,…
GO:0034470	BP	e	ncRNA processing	227/5922	563/19565	4.73246e-06	8	227	0.000849612	Zm00001d001808, Zm00001d001994, Zm00001d002336, Zm00001d002420, Zm00001d002822, Zm00001d003258, Zm00001d003621, Zm00001d004021, Zm00001d004458, Zm00001d005459, Zm00001d005980, Zm00001d006100, Zm00001d006361, Zm00001d006459, Zm00001d006497, Zm00001d006871, Zm00001d006899, Zm00001d007145, Zm00001d007441, Zm00001d007484, Zm00001d007934, Zm00001d007960, Zm00001d008224, Zm00001d008327, Zm00001d008903,…
GO:0016570	BP	e	histone modification	248/5922	623/19565	4.73511e-06	7	248	0.000849612	Zm00001d001784, Zm00001d001997, Zm00001d002068, Zm00001d002186, Zm00001d002316, Zm00001d002330, Zm00001d002599, Zm00001d003258, Zm00001d004154, Zm00001d004611, Zm00001d004635, Zm00001d004925, Zm00001d005085, Zm00001d005108, Zm00001d005516, Zm00001d005849, Zm00001d006472, Zm00001d006658, Zm00001d006789, Zm00001d006896, Zm00001d007045, Zm00001d007133, Zm00001d007259, Zm00001d007347, Zm00001d007508,…
GO:0009909	BP	e	regulation of flower development	167/5922	402/19565	4.80908e-06	6	167	0.000849612	Zm00001d001784, Zm00001d002250, Zm00001d002330, Zm00001d002933, Zm00001d003614, Zm00001d004154, Zm00001d004467, Zm00001d004630, Zm00001d004979, Zm00001d004993, Zm00001d005238, Zm00001d005573, Zm00001d005769, Zm00001d005925, Zm00001d007039, Zm00001d007133, Zm00001d007295, Zm00001d007508, Zm00001d007934, Zm00001d007947, Zm00001d008325, Zm00001d008734, Zm00001d008846, Zm00001d009270, Zm00001d009374,…
GO:0046130	BP	e	purine ribonucleoside catabolic process	198/5922	486/19565	4.97744e-06	9	198	0.000849612	Zm00001d001939, Zm00001d002105, Zm00001d002275, Zm00001d002503, Zm00001d002656, Zm00001d002705, Zm00001d002822, Zm00001d003031, Zm00001d003427, Zm00001d004090, Zm00001d004172, Zm00001d004335, Zm00001d004361, Zm00001d006459, Zm00001d006497, Zm00001d006613, Zm00001d007118, Zm00001d007500, Zm00001d007719, Zm00001d007755, Zm00001d007757, Zm00001d007978, Zm00001d008940, Zm00001d009488, Zm00001d009580,…
GO:0034660	BP	e	ncRNA metabolic process	306/5922	759/19565	5.02733e-06	7	306	0.000849612	Zm00001d001808, Zm00001d001994, Zm00001d002104, Zm00001d002336, Zm00001d002352, Zm00001d002420, Zm00001d002822, Zm00001d003258, Zm00001d003621, Zm00001d003879, Zm00001d003902, Zm00001d004021, Zm00001d004458, Zm00001d004541, Zm00001d005346, Zm00001d005459, Zm00001d005558, Zm00001d005980, Zm00001d006100, Zm00001d006296, Zm00001d006361, Zm00001d006377, Zm00001d006459, Zm00001d006497, Zm00001d006871,…
GO:0010014	BP	e	meristem initiation	88/5922	191/19565	5.1918e-06	2	88	0.000849612	Zm00001d002068, Zm00001d002535, Zm00001d002599, Zm00001d002933, Zm00001d004125, Zm00001d004554, Zm00001d005063, Zm00001d007522, Zm00001d007636, Zm00001d007760, Zm00001d007943, Zm00001d008338, Zm00001d008847, Zm00001d008869, Zm00001d009233, Zm00001d009745, Zm00001d010858, Zm00001d011096, Zm00001d011762, Zm00001d012473, Zm00001d012831, Zm00001d013049, Zm00001d013083, Zm00001d013116, Zm00001d013590,…
GO:0044003	BP	e	modification by symbiont of host morphology or physiology	83/5922	178/19565	5.19729e-06	5	83	0.000849612	Zm00001d001784, Zm00001d002316, Zm00001d003601, Zm00001d005108, Zm00001d006868, Zm00001d007435, Zm00001d007522, Zm00001d007636, Zm00001d007760, Zm00001d008618, Zm00001d008763, Zm00001d008847, Zm00001d009761, Zm00001d009783, Zm00001d010411, Zm00001d010790, Zm00001d010912, Zm00001d011096, Zm00001d011588, Zm00001d012660, Zm00001d012863, Zm00001d013049, Zm00001d013083, Zm00001d013318, Zm00001d014499,…
GO:0006342	BP	e	chromatin silencing	122/5922	280/19565	5.34656e-06	11	122	0.000849612	Zm00001d001784, Zm00001d002068, Zm00001d002140, Zm00001d002186, Zm00001d002330, Zm00001d003601, Zm00001d004635, Zm00001d004993, Zm00001d005085, Zm00001d005350, Zm00001d006213, Zm00001d006658, Zm00001d007938, Zm00001d007978, Zm00001d008618, Zm00001d008847, Zm00001d009312, Zm00001d009374, Zm00001d010790, Zm00001d011096, Zm00001d012525, Zm00001d012831, Zm00001d013060, Zm00001d013083, Zm00001d013318,…
GO:0016458	BP	e	gene silencing	151/5922	359/19565	5.54177e-06	7	151	0.000849612	Zm00001d001784, Zm00001d002068, Zm00001d002140, Zm00001d002186, Zm00001d002316, Zm00001d002330, Zm00001d003601, Zm00001d004635, Zm00001d004993, Zm00001d005085, Zm00001d005264, Zm00001d005350, Zm00001d006213, Zm00001d006438, Zm00001d006459, Zm00001d006658, Zm00001d007133, Zm00001d007755, Zm00001d007757, Zm00001d007938, Zm00001d007978, Zm00001d008618, Zm00001d008847, Zm00001d009312, Zm00001d009374,…
GO:0042454	BP	e	ribonucleoside catabolic process	199/5922	492/19565	5.64521e-06	8	199	0.000849612	Zm00001d001939, Zm00001d002105, Zm00001d002275, Zm00001d002503, Zm00001d002656, Zm00001d002705, Zm00001d002822, Zm00001d003031, Zm00001d003427, Zm00001d004090, Zm00001d004172, Zm00001d004335, Zm00001d004361, Zm00001d005459, Zm00001d006459, Zm00001d006497, Zm00001d006613, Zm00001d007118, Zm00001d007500, Zm00001d007719, Zm00001d007755, Zm00001d007757, Zm00001d007978, Zm00001d008940, Zm00001d009488,…
GO:0016071	BP	e	mRNA metabolic process	282/5922	727/19565	5.78786e-06	7	282	0.000849612	Zm00001d001774, Zm00001d001949, Zm00001d002340, Zm00001d002419, Zm00001d002781, Zm00001d003196, Zm00001d003329, Zm00001d003427, Zm00001d003848, Zm00001d003922, Zm00001d003984, Zm00001d004012, Zm00001d004154, Zm00001d004172, Zm00001d004438, Zm00001d004659, Zm00001d004669, Zm00001d004993, Zm00001d005100, Zm00001d005238, Zm00001d005264, Zm00001d005350, Zm00001d005473, Zm00001d005912, Zm00001d006350,…
GO:0006195	BP	e	purine nucleotide catabolic process	207/5922	516/19565	5.89568e-06	9	207	0.000849612	Zm00001d001939, Zm00001d002105, Zm00001d002275, Zm00001d002503, Zm00001d002656, Zm00001d002705, Zm00001d002822, Zm00001d003031, Zm00001d003083, Zm00001d003427, Zm00001d003947, Zm00001d004090, Zm00001d004172, Zm00001d004335, Zm00001d004361, Zm00001d006459, Zm00001d006497, Zm00001d006613, Zm00001d007118, Zm00001d007500, Zm00001d007719, Zm00001d007755, Zm00001d007757, Zm00001d007978, Zm00001d008940,…
GO:0010629	BP	e	negative regulation of gene expression	380/5922	1000/19565	5.90464e-06	6	380	0.000849612	Zm00001d001774, Zm00001d001784, Zm00001d002068, Zm00001d002140, Zm00001d002186, Zm00001d002316, Zm00001d002330, Zm00001d002340, Zm00001d002928, Zm00001d003089, Zm00001d003196, Zm00001d003329, Zm00001d003427, Zm00001d003601, Zm00001d003889, Zm00001d004012, Zm00001d004172, Zm00001d004541, Zm00001d004568, Zm00001d004635, Zm00001d004651, Zm00001d004659, Zm00001d004851, Zm00001d004881, Zm00001d004993,…
GO:0009606	BP	e	tropism	102/5922	228/19565	5.99144e-06	3	102	0.000849612	Zm00001d002544, Zm00001d003288, Zm00001d003477, Zm00001d004125, Zm00001d004979, Zm00001d005507, Zm00001d005769, Zm00001d006357, Zm00001d006573, Zm00001d007139, Zm00001d007677, Zm00001d008618, Zm00001d008700, Zm00001d009312, Zm00001d009352, Zm00001d009562, Zm00001d009745, Zm00001d010411, Zm00001d012525, Zm00001d012749, Zm00001d013060, Zm00001d013083, Zm00001d013093, Zm00001d013441, Zm00001d013590,…
GO:0051236	BP	e	establishment of RNA localization	79/5922	168/19565	6.15669e-06	3	79	0.000849612	Zm00001d002190, Zm00001d002250, Zm00001d004154, Zm00001d005238, Zm00001d005355, Zm00001d005356, Zm00001d006871, Zm00001d007065, Zm00001d007200, Zm00001d007934, Zm00001d008734, Zm00001d008932, Zm00001d009270, Zm00001d010225, Zm00001d010915, Zm00001d011150, Zm00001d012511, Zm00001d012815, Zm00001d012831, Zm00001d014417, Zm00001d014640, Zm00001d015245, Zm00001d016479, Zm00001d017175, Zm00001d017239,…
GO:0050658	BP	e	RNA transport	79/5922	168/19565	6.15669e-06	7	79	0.000849612	Zm00001d002190, Zm00001d002250, Zm00001d004154, Zm00001d005238, Zm00001d005355, Zm00001d005356, Zm00001d006871, Zm00001d007065, Zm00001d007200, Zm00001d007934, Zm00001d008734, Zm00001d008932, Zm00001d009270, Zm00001d010225, Zm00001d010915, Zm00001d011150, Zm00001d012511, Zm00001d012815, Zm00001d012831, Zm00001d014417, Zm00001d014640, Zm00001d015245, Zm00001d016479, Zm00001d017175, Zm00001d017239,…
GO:0050657	BP	e	nucleic acid transport	79/5922	168/19565	6.15669e-06	6	79	0.000849612	Zm00001d002190, Zm00001d002250, Zm00001d004154, Zm00001d005238, Zm00001d005355, Zm00001d005356, Zm00001d006871, Zm00001d007065, Zm00001d007200, Zm00001d007934, Zm00001d008734, Zm00001d008932, Zm00001d009270, Zm00001d010225, Zm00001d010915, Zm00001d011150, Zm00001d012511, Zm00001d012815, Zm00001d012831, Zm00001d014417, Zm00001d014640, Zm00001d015245, Zm00001d016479, Zm00001d017175, Zm00001d017239,…
GO:0031050	BP	e	dsRNA fragmentation	72/5922	150/19565	6.24768e-06	8	72	0.000849612	Zm00001d001784, Zm00001d002125, Zm00001d002316, Zm00001d003601, Zm00001d005238, Zm00001d007522, Zm00001d007760, Zm00001d007934, Zm00001d008763, Zm00001d008847, Zm00001d009879, Zm00001d010790, Zm00001d011096, Zm00001d013049, Zm00001d013083, Zm00001d013318, Zm00001d014500, Zm00001d014655, Zm00001d014666, Zm00001d014685, Zm00001d014865, Zm00001d016036, Zm00001d019561, Zm00001d020694, Zm00001d021828,…
GO:0070918	BP	e	production of small RNA involved in gene silencing by RNA	72/5922	150/19565	6.24768e-06	9	72	0.000849612	Zm00001d001784, Zm00001d002125, Zm00001d002316, Zm00001d003601, Zm00001d005238, Zm00001d007522, Zm00001d007760, Zm00001d007934, Zm00001d008763, Zm00001d008847, Zm00001d009879, Zm00001d010790, Zm00001d011096, Zm00001d013049, Zm00001d013083, Zm00001d013318, Zm00001d014500, Zm00001d014655, Zm00001d014666, Zm00001d014685, Zm00001d014865, Zm00001d016036, Zm00001d019561, Zm00001d020694, Zm00001d021828,…
GO:0006325	BP	e	chromatin organization	430/5922	1091/19565	6.29023e-06	3	430	0.000849612	Zm00001d001784, Zm00001d001858, Zm00001d001997, Zm00001d002068, Zm00001d002140, Zm00001d002186, Zm00001d002316, Zm00001d002330, Zm00001d002406, Zm00001d002599, Zm00001d002656, Zm00001d003252, Zm00001d003258, Zm00001d003427, Zm00001d003601, Zm00001d004154, Zm00001d004611, Zm00001d004635, Zm00001d004790, Zm00001d004861, Zm00001d004925, Zm00001d004993, Zm00001d005085, Zm00001d005108, Zm00001d005350,…
GO:0051276	BP	e	chromosome organization	417/5922	1024/19565	6.34485e-06	4	417	0.000849612	Zm00001d001784, Zm00001d002068, Zm00001d002140, Zm00001d002316, Zm00001d002330, Zm00001d002390, Zm00001d002599, Zm00001d002656, Zm00001d002668, Zm00001d002933, Zm00001d003123, Zm00001d003203, Zm00001d003252, Zm00001d003258, Zm00001d003427, Zm00001d003601, Zm00001d004154, Zm00001d004568, Zm00001d004573, Zm00001d004635, Zm00001d004790, Zm00001d004861, Zm00001d004925, Zm00001d005063, Zm00001d005085,…
GO:0000462	BP	e	maturation of SSU-rRNA from tricistronic rRNA transcript (SSU-rRNA, 5.8S rRNA, LSU-rRNA)	37/5922	64/19565	6.77107e-06	11	37	0.000869013	Zm00001d007484, Zm00001d007934, Zm00001d013072, Zm00001d013330, Zm00001d014766, Zm00001d014991, Zm00001d015918, Zm00001d017469, Zm00001d018295, Zm00001d019108, Zm00001d021313, Zm00001d022386, Zm00001d023373, Zm00001d026022, Zm00001d027706, Zm00001d029034, Zm00001d029046, Zm00001d029144, Zm00001d031326, Zm00001d034259, Zm00001d035578, Zm00001d036359, Zm00001d036565, Zm00001d036568, Zm00001d036776,…
GO:0048580	BP	e	regulation of post-embryonic development	246/5922	633/19565	6.87027e-06	5	246	0.000869013	Zm00001d001784, Zm00001d002250, Zm00001d002330, Zm00001d002933, Zm00001d003477, Zm00001d003614, Zm00001d004154, Zm00001d004467, Zm00001d004630, Zm00001d004917, Zm00001d004976, Zm00001d004979, Zm00001d004993, Zm00001d005238, Zm00001d005348, Zm00001d005554, Zm00001d005573, Zm00001d005769, Zm00001d005925, Zm00001d006896, Zm00001d007039, Zm00001d007133, Zm00001d007295, Zm00001d007508, Zm00001d007522,…
GO:0006259	BP	e	DNA metabolic process	516/5922	1404/19565	6.88228e-06	6	516	0.000869013	Zm00001d001784, Zm00001d002018, Zm00001d002125, Zm00001d002140, Zm00001d002186, Zm00001d002250, Zm00001d002330, Zm00001d002390, Zm00001d002399, Zm00001d002402, Zm00001d002599, Zm00001d002668, Zm00001d003076, Zm00001d003123, Zm00001d003203, Zm00001d003427, Zm00001d003477, Zm00001d003492, Zm00001d003601, Zm00001d003621, Zm00001d004036, Zm00001d004139, Zm00001d004231, Zm00001d004310, Zm00001d004568,…
GO:0009793	BP	e	embryo development ending in seed dormancy	202/5922	502/19565	6.97953e-06	5	202	0.000869013	Zm00001d001862, Zm00001d002046, Zm00001d002051, Zm00001d002688, Zm00001d002822, Zm00001d002933, Zm00001d003099, Zm00001d003228, Zm00001d003614, Zm00001d004467, Zm00001d004979, Zm00001d005156, Zm00001d005238, Zm00001d005370, Zm00001d005769, Zm00001d006296, Zm00001d006438, Zm00001d006459, Zm00001d006866, Zm00001d006894, Zm00001d006896, Zm00001d007295, Zm00001d007522, Zm00001d008743, Zm00001d008846,…
GO:0010501	BP	e	RNA secondary structure unwinding	42/5922	76/19565	7.13271e-06	7	42	0.000872773	Zm00001d003031, Zm00001d006497, Zm00001d007719, Zm00001d007755, Zm00001d007757, Zm00001d007769, Zm00001d009761, Zm00001d010225, Zm00001d011155, Zm00001d013358, Zm00001d013528, Zm00001d014673, Zm00001d014787, Zm00001d015251, Zm00001d017808, Zm00001d018516, Zm00001d019090, Zm00001d019449, Zm00001d020357, Zm00001d022246, Zm00001d024533, Zm00001d028898, Zm00001d031050, Zm00001d031168, Zm00001d031783,…
GO:0006396	BP	e	RNA processing	611/5922	1607/19565	7.40233e-06	7	611	0.000890412	Zm00001d001774, Zm00001d001784, Zm00001d001808, Zm00001d001949, Zm00001d001994, Zm00001d002122, Zm00001d002125, Zm00001d002316, Zm00001d002336, Zm00001d002340, Zm00001d002420, Zm00001d002560, Zm00001d002781, Zm00001d002822, Zm00001d003035, Zm00001d003076, Zm00001d003196, Zm00001d003203, Zm00001d003258, Zm00001d003313, Zm00001d003329, Zm00001d003427, Zm00001d003601, Zm00001d003621, Zm00001d003812,…
GO:0046907	BP	e	intracellular transport	713/5922	2022/19565	8.59035e-06	4	713	0.000971555	Zm00001d001798, Zm00001d001814, Zm00001d001865, Zm00001d001898, Zm00001d001949, Zm00001d002022, Zm00001d002105, Zm00001d002190, Zm00001d002250, Zm00001d002352, Zm00001d002440, Zm00001d002503, Zm00001d002640, Zm00001d002925, Zm00001d002940, Zm00001d003352, Zm00001d003400, Zm00001d003460, Zm00001d003511, Zm00001d003614, Zm00001d003784, Zm00001d004070, Zm00001d004119, Zm00001d004120, Zm00001d004136,…
GO:0009892	BP	e	negative regulation of metabolic process	531/5922	1479/19565	8.6582e-06	4	531	0.000971555	Zm00001d001774, Zm00001d001784, Zm00001d002068, Zm00001d002126, Zm00001d002140, Zm00001d002186, Zm00001d002316, Zm00001d002330, Zm00001d002340, Zm00001d002928, Zm00001d003009, Zm00001d003089, Zm00001d003196, Zm00001d003329, Zm00001d003427, Zm00001d003601, Zm00001d003621, Zm00001d003889, Zm00001d004012, Zm00001d004172, Zm00001d004466, Zm00001d004541, Zm00001d004568, Zm00001d004635, Zm00001d004651,…
GO:0000478	BP	e	endonucleolytic cleavage involved in rRNA processing	31/5922	51/19565	8.82512e-06	9	31	0.000971555	Zm00001d006871, Zm00001d007484, Zm00001d011139, Zm00001d014626, Zm00001d014880, Zm00001d015918, Zm00001d017175, Zm00001d017927, Zm00001d019449, Zm00001d022058, Zm00001d025767, Zm00001d026022, Zm00001d026280, Zm00001d026307, Zm00001d027527, Zm00001d027706, Zm00001d028813, Zm00001d029034, Zm00001d029046, Zm00001d029144, Zm00001d033168, Zm00001d034259, Zm00001d035578, Zm00001d036359, Zm00001d036776,…
GO:0022402	BP	e	cell cycle process	397/5922	1078/19565	9.01964e-06	2	397	0.000971555	Zm00001d001784, Zm00001d001939, Zm00001d002068, Zm00001d002140, Zm00001d002186, Zm00001d002316, Zm00001d002330, Zm00001d002399, Zm00001d002402, Zm00001d002503, Zm00001d002599, Zm00001d002644, Zm00001d002933, Zm00001d003123, Zm00001d003203, Zm00001d003492, Zm00001d003614, Zm00001d004139, Zm00001d004159, Zm00001d004785, Zm00001d004979, Zm00001d004992, Zm00001d005063, Zm00001d005148, Zm00001d005269,…
GO:0034656	BP	e	nucleobase-containing small molecule catabolic process	200/5922	503/19565	9.02475e-06	6	200	0.000971555	Zm00001d001939, Zm00001d002105, Zm00001d002275, Zm00001d002503, Zm00001d002656, Zm00001d002705, Zm00001d002822, Zm00001d003031, Zm00001d003427, Zm00001d004090, Zm00001d004172, Zm00001d004335, Zm00001d004361, Zm00001d005459, Zm00001d006459, Zm00001d006497, Zm00001d006613, Zm00001d007118, Zm00001d007500, Zm00001d007719, Zm00001d007755, Zm00001d007757, Zm00001d007978, Zm00001d008940, Zm00001d009488,…
GO:0030422	BP	e	production of siRNA involved in RNA interference	69/5922	144/19565	9.71264e-06	10	69	0.000971555	Zm00001d001784, Zm00001d002125, Zm00001d002316, Zm00001d003601, Zm00001d005238, Zm00001d007522, Zm00001d007760, Zm00001d007934, Zm00001d008763, Zm00001d008847, Zm00001d009879, Zm00001d010790, Zm00001d011096, Zm00001d013049, Zm00001d013083, Zm00001d013318, Zm00001d014500, Zm00001d014655, Zm00001d014666, Zm00001d014685, Zm00001d014865, Zm00001d016036, Zm00001d019561, Zm00001d020694, Zm00001d021828,…
GO:0006355	BP	e	regulation of transcription, DNA-templated	1129/5922	3308/19565	9.7131e-06	9	1129	0.000971555	Zm00001d001774, Zm00001d001784, Zm00001d001824, Zm00001d001837, Zm00001d001865, Zm00001d001907, Zm00001d001933, Zm00001d001936, Zm00001d001937, Zm00001d001997, Zm00001d002068, Zm00001d002079, Zm00001d002126, Zm00001d002140, Zm00001d002186, Zm00001d002250, Zm00001d002316, Zm00001d002330, Zm00001d002340, Zm00001d002352, Zm00001d002364, Zm00001d002405, Zm00001d002406, Zm00001d002642, Zm00001d002656,…
GO:0032774	BP	e	RNA biosynthetic process	990/5922	2876/19565	9.94015e-06	7	990	0.000971555	Zm00001d001774, Zm00001d001824, Zm00001d001837, Zm00001d001865, Zm00001d001866, Zm00001d001907, Zm00001d001933, Zm00001d001936, Zm00001d001937, Zm00001d002058, Zm00001d002079, Zm00001d002125, Zm00001d002126, Zm00001d002140, Zm00001d002184, Zm00001d002316, Zm00001d002330, Zm00001d002340, Zm00001d002364, Zm00001d002405, Zm00001d002406, Zm00001d002642, Zm00001d002656, Zm00001d002748, Zm00001d002806,…
GO:0051649	BP	e	establishment of localization in cell	814/5922	2342/19565	1.01976e-05	3	814	0.000971555	Zm00001d001798, Zm00001d001814, Zm00001d001865, Zm00001d001871, Zm00001d001898, Zm00001d001939, Zm00001d001949, Zm00001d002022, Zm00001d002090, Zm00001d002105, Zm00001d002190, Zm00001d002250, Zm00001d002352, Zm00001d002440, Zm00001d002503, Zm00001d002640, Zm00001d002822, Zm00001d002925, Zm00001d002940, Zm00001d003352, Zm00001d003400, Zm00001d003460, Zm00001d003511, Zm00001d003614, Zm00001d003784,…
GO:0006996	BP	e	organelle organization	1101/5922	3137/19565	1.02171e-05	3	1101	0.000971555	Zm00001d001784, Zm00001d001798, Zm00001d001828, Zm00001d001939, Zm00001d001997, Zm00001d002068, Zm00001d002105, Zm00001d002140, Zm00001d002184, Zm00001d002186, Zm00001d002190, Zm00001d002316, Zm00001d002326, Zm00001d002330, Zm00001d002352, Zm00001d002390, Zm00001d002503, Zm00001d002599, Zm00001d002644, Zm00001d002656, Zm00001d002668, Zm00001d002822, Zm00001d002933, Zm00001d003009, Zm00001d003123,…
GO:0046128	BP	e	purine ribonucleoside metabolic process	214/5922	545/19565	1.02753e-05	8	214	0.000971555	Zm00001d001939, Zm00001d002105, Zm00001d002275, Zm00001d002503, Zm00001d002656, Zm00001d002705, Zm00001d002822, Zm00001d003031, Zm00001d003157, Zm00001d003415, Zm00001d003427, Zm00001d004090, Zm00001d004172, Zm00001d004335, Zm00001d004361, Zm00001d006459, Zm00001d006497, Zm00001d006613, Zm00001d007118, Zm00001d007500, Zm00001d007719, Zm00001d007755, Zm00001d007757, Zm00001d007978, Zm00001d008940,…
GO:1903506	BP	e	regulation of nucleic acid-templated transcription	1135/5922	3338/19565	1.04543e-05	8	1135	0.000971555	Zm00001d001774, Zm00001d001784, Zm00001d001824, Zm00001d001837, Zm00001d001865, Zm00001d001907, Zm00001d001933, Zm00001d001936, Zm00001d001937, Zm00001d001997, Zm00001d002068, Zm00001d002079, Zm00001d002126, Zm00001d002140, Zm00001d002186, Zm00001d002250, Zm00001d002316, Zm00001d002330, Zm00001d002340, Zm00001d002352, Zm00001d002364, Zm00001d002405, Zm00001d002406, Zm00001d002642, Zm00001d002656,…
GO:0010468	BP	e	regulation of gene expression	1373/5922	4035/19565	1.05657e-05	5	1373	0.000971555	Zm00001d001774, Zm00001d001784, Zm00001d001824, Zm00001d001837, Zm00001d001865, Zm00001d001907, Zm00001d001933, Zm00001d001936, Zm00001d001937, Zm00001d001997, Zm00001d002068, Zm00001d002079, Zm00001d002126, Zm00001d002140, Zm00001d002166, Zm00001d002184, Zm00001d002186, Zm00001d002250, Zm00001d002316, Zm00001d002330, Zm00001d002340, Zm00001d002352, Zm00001d002364, Zm00001d002405, Zm00001d002406,…
GO:0006351	BP	e	transcription, DNA-templated	897/5922	2602/19565	1.07333e-05	9	897	0.000971555	Zm00001d001774, Zm00001d001824, Zm00001d001837, Zm00001d001865, Zm00001d001866, Zm00001d001907, Zm00001d001933, Zm00001d001936, Zm00001d001937, Zm00001d002058, Zm00001d002079, Zm00001d002125, Zm00001d002126, Zm00001d002140, Zm00001d002184, Zm00001d002316, Zm00001d002330, Zm00001d002340, Zm00001d002364, Zm00001d002405, Zm00001d002406, Zm00001d002642, Zm00001d002656, Zm00001d002748, Zm00001d002806,…
GO:2000112	BP	e	regulation of cellular macromolecule biosynthetic process	1206/5922	3553/19565	1.07743e-05	6	1206	0.000971555	Zm00001d001774, Zm00001d001784, Zm00001d001824, Zm00001d001837, Zm00001d001865, Zm00001d001907, Zm00001d001933, Zm00001d001936, Zm00001d001937, Zm00001d001997, Zm00001d002068, Zm00001d002079, Zm00001d002126, Zm00001d002140, Zm00001d002166, Zm00001d002186, Zm00001d002250, Zm00001d002316, Zm00001d002330, Zm00001d002340, Zm00001d002352, Zm00001d002364, Zm00001d002405, Zm00001d002406, Zm00001d002642,…
GO:0010605	BP	e	negative regulation of macromolecule metabolic process	484/5922	1346/19565	1.08125e-05	5	484	0.000971555	Zm00001d001774, Zm00001d001784, Zm00001d002068, Zm00001d002126, Zm00001d002140, Zm00001d002186, Zm00001d002316, Zm00001d002330, Zm00001d002340, Zm00001d002928, Zm00001d003089, Zm00001d003196, Zm00001d003329, Zm00001d003427, Zm00001d003601, Zm00001d003889, Zm00001d004012, Zm00001d004172, Zm00001d004466, Zm00001d004541, Zm00001d004568, Zm00001d004635, Zm00001d004651, Zm00001d004659, Zm00001d004851,…
GO:0097659	BP	e	nucleic acid-templated transcription	897/5922	2609/19565	1.09806e-05	8	897	0.000971555	Zm00001d001774, Zm00001d001824, Zm00001d001837, Zm00001d001865, Zm00001d001866, Zm00001d001907, Zm00001d001933, Zm00001d001936, Zm00001d001937, Zm00001d002058, Zm00001d002079, Zm00001d002125, Zm00001d002126, Zm00001d002140, Zm00001d002184, Zm00001d002316, Zm00001d002330, Zm00001d002340, Zm00001d002364, Zm00001d002405, Zm00001d002406, Zm00001d002642, Zm00001d002656, Zm00001d002748, Zm00001d002806,…
GO:0019219	BP	e	regulation of nucleobase-containing compound metabolic process	1305/5922	3869/19565	1.09965e-05	5	1305	0.000971555	Zm00001d001774, Zm00001d001784, Zm00001d001824, Zm00001d001837, Zm00001d001865, Zm00001d001907, Zm00001d001933, Zm00001d001936, Zm00001d001937, Zm00001d001997, Zm00001d002068, Zm00001d002079, Zm00001d002126, Zm00001d002140, Zm00001d002184, Zm00001d002186, Zm00001d002250, Zm00001d002316, Zm00001d002330, Zm00001d002340, Zm00001d002352, Zm00001d002364, Zm00001d002405, Zm00001d002406, Zm00001d002642,…
GO:0009164	BP	e	nucleoside catabolic process	199/5922	502/19565	1.10865e-05	7	199	0.000971555	Zm00001d001939, Zm00001d002105, Zm00001d002275, Zm00001d002503, Zm00001d002656, Zm00001d002705, Zm00001d002822, Zm00001d003031, Zm00001d003427, Zm00001d004090, Zm00001d004172, Zm00001d004335, Zm00001d004361, Zm00001d005459, Zm00001d006459, Zm00001d006497, Zm00001d006613, Zm00001d007118, Zm00001d007500, Zm00001d007719, Zm00001d007755, Zm00001d007757, Zm00001d007978, Zm00001d008940, Zm00001d009488,…
GO:0042278	BP	e	purine nucleoside metabolic process	215/5922	549/19565	1.10912e-05	7	215	0.000971555	Zm00001d001939, Zm00001d002105, Zm00001d002275, Zm00001d002503, Zm00001d002656, Zm00001d002705, Zm00001d002822, Zm00001d003031, Zm00001d003157, Zm00001d003415, Zm00001d003427, Zm00001d004090, Zm00001d004172, Zm00001d004335, Zm00001d004361, Zm00001d005459, Zm00001d006459, Zm00001d006497, Zm00001d006613, Zm00001d007118, Zm00001d007500, Zm00001d007719, Zm00001d007755, Zm00001d007757, Zm00001d007978,…
GO:0018130	BP	e	heterocycle biosynthetic process	1563/5922	4645/19565	1.13409e-05	4	1563	0.000971555	Zm00001d001774, Zm00001d001808, Zm00001d001824, Zm00001d001837, Zm00001d001865, Zm00001d001866, Zm00001d001877, Zm00001d001881, Zm00001d001907, Zm00001d001933, Zm00001d001936, Zm00001d001937, Zm00001d001939, Zm00001d001959, Zm00001d002003, Zm00001d002058, Zm00001d002079, Zm00001d002105, Zm00001d002125, Zm00001d002126, Zm00001d002140, Zm00001d002184, Zm00001d002275, Zm00001d002316, Zm00001d002330,…
GO:0010556	BP	e	regulation of macromolecule biosynthetic process	1251/5922	3706/19565	1.13675e-05	5	1251	0.000971555	Zm00001d001774, Zm00001d001784, Zm00001d001824, Zm00001d001837, Zm00001d001865, Zm00001d001907, Zm00001d001933, Zm00001d001936, Zm00001d001937, Zm00001d001997, Zm00001d002068, Zm00001d002079, Zm00001d002126, Zm00001d002140, Zm00001d002166, Zm00001d002184, Zm00001d002186, Zm00001d002250, Zm00001d002316, Zm00001d002330, Zm00001d002340, Zm00001d002352, Zm00001d002364, Zm00001d002405, Zm00001d002406,…
GO:0051252	BP	e	regulation of RNA metabolic process	1167/5922	3454/19565	1.13797e-05	6	1167	0.000971555	Zm00001d001774, Zm00001d001784, Zm00001d001824, Zm00001d001837, Zm00001d001865, Zm00001d001907, Zm00001d001933, Zm00001d001936, Zm00001d001937, Zm00001d001997, Zm00001d002068, Zm00001d002079, Zm00001d002126, Zm00001d002140, Zm00001d002184, Zm00001d002186, Zm00001d002250, Zm00001d002316, Zm00001d002330, Zm00001d002340, Zm00001d002352, Zm00001d002364, Zm00001d002405, Zm00001d002406, Zm00001d002642,…
GO:0034654	BP	e	nucleobase-containing compound biosynthetic process	1448/5922	4173/19565	1.1395e-05	5	1448	0.000971555	Zm00001d001774, Zm00001d001808, Zm00001d001824, Zm00001d001837, Zm00001d001865, Zm00001d001866, Zm00001d001877, Zm00001d001907, Zm00001d001933, Zm00001d001936, Zm00001d001937, Zm00001d001939, Zm00001d002003, Zm00001d002058, Zm00001d002079, Zm00001d002105, Zm00001d002125, Zm00001d002126, Zm00001d002140, Zm00001d002184, Zm00001d002275, Zm00001d002316, Zm00001d002330, Zm00001d002334, Zm00001d002340,…
GO:2001141	BP	e	regulation of RNA biosynthetic process	1135/5922	3339/19565	1.1531e-05	7	1135	0.000971555	Zm00001d001774, Zm00001d001784, Zm00001d001824, Zm00001d001837, Zm00001d001865, Zm00001d001907, Zm00001d001933, Zm00001d001936, Zm00001d001937, Zm00001d001997, Zm00001d002068, Zm00001d002079, Zm00001d002126, Zm00001d002140, Zm00001d002186, Zm00001d002250, Zm00001d002316, Zm00001d002330, Zm00001d002340, Zm00001d002352, Zm00001d002364, Zm00001d002405, Zm00001d002406, Zm00001d002642, Zm00001d002656,…
GO:0003006	BP	e	developmental process involved in reproduction	728/5922	2096/19565	1.18524e-05	2	728	0.000971555	Zm00001d001774, Zm00001d001784, Zm00001d001862, Zm00001d002046, Zm00001d002051, Zm00001d002068, Zm00001d002080, Zm00001d002250, Zm00001d002326, Zm00001d002340, Zm00001d002345, Zm00001d002553, Zm00001d002599, Zm00001d002688, Zm00001d002773, Zm00001d002797, Zm00001d002822, Zm00001d002897, Zm00001d002933, Zm00001d003072, Zm00001d003081, Zm00001d003099, Zm00001d003101, Zm00001d003203, Zm00001d003228,…
GO:0035821	BP	e	modification of morphology or physiology of other organism	87/5922	192/19565	1.18546e-05	3	87	0.000971555	Zm00001d001784, Zm00001d002316, Zm00001d003601, Zm00001d005108, Zm00001d006868, Zm00001d007435, Zm00001d007522, Zm00001d007636, Zm00001d007760, Zm00001d008618, Zm00001d008763, Zm00001d008847, Zm00001d009761, Zm00001d009783, Zm00001d010411, Zm00001d010790, Zm00001d010912, Zm00001d011096, Zm00001d011588, Zm00001d011767, Zm00001d012660, Zm00001d012863, Zm00001d013049, Zm00001d013083, Zm00001d013318,…
GO:0051641	BP	e	cellular localization	872/5922	2538/19565	1.191e-05	2	872	0.000971555	Zm00001d001798, Zm00001d001814, Zm00001d001865, Zm00001d001898, Zm00001d001939, Zm00001d001949, Zm00001d002022, Zm00001d002105, Zm00001d002190, Zm00001d002250, Zm00001d002352, Zm00001d002440, Zm00001d002503, Zm00001d002599, Zm00001d002640, Zm00001d002822, Zm00001d002925, Zm00001d002933, Zm00001d002940, Zm00001d003213, Zm00001d003283, Zm00001d003352, Zm00001d003400, Zm00001d003460, Zm00001d003511,…
GO:0060255	BP	e	regulation of macromolecule metabolic process	1604/5922	4812/19565	1.2261e-05	4	1604	0.000972417	Zm00001d001774, Zm00001d001784, Zm00001d001824, Zm00001d001837, Zm00001d001865, Zm00001d001866, Zm00001d001907, Zm00001d001933, Zm00001d001936, Zm00001d001937, Zm00001d001997, Zm00001d002026, Zm00001d002068, Zm00001d002079, Zm00001d002126, Zm00001d002140, Zm00001d002166, Zm00001d002184, Zm00001d002186, Zm00001d002250, Zm00001d002284, Zm00001d002316, Zm00001d002330, Zm00001d002340, Zm00001d002352,…
GO:0031326	BP	e	regulation of cellular biosynthetic process	1328/5922	3977/19565	1.23703e-05	5	1328	0.000972417	Zm00001d001774, Zm00001d001784, Zm00001d001824, Zm00001d001837, Zm00001d001865, Zm00001d001907, Zm00001d001933, Zm00001d001936, Zm00001d001937, Zm00001d001952, Zm00001d001997, Zm00001d002068, Zm00001d002079, Zm00001d002126, Zm00001d002140, Zm00001d002166, Zm00001d002184, Zm00001d002186, Zm00001d002250, Zm00001d002316, Zm00001d002330, Zm00001d002340, Zm00001d002352, Zm00001d002364, Zm00001d002405,…
GO:0019438	BP	e	aromatic compound biosynthetic process	1628/5922	4885/19565	1.24617e-05	4	1628	0.000972417	Zm00001d001774, Zm00001d001808, Zm00001d001824, Zm00001d001837, Zm00001d001865, Zm00001d001866, Zm00001d001877, Zm00001d001881, Zm00001d001907, Zm00001d001933, Zm00001d001936, Zm00001d001937, Zm00001d001939, Zm00001d001959, Zm00001d002003, Zm00001d002058, Zm00001d002079, Zm00001d002105, Zm00001d002125, Zm00001d002126, Zm00001d002128, Zm00001d002140, Zm00001d002184, Zm00001d002250, Zm00001d002275,…
GO:0016070	BP	e	RNA metabolic process	1798/5922	5230/19565	1.29365e-05	6	1798	0.000972417	Zm00001d001774, Zm00001d001784, Zm00001d001808, Zm00001d001824, Zm00001d001834, Zm00001d001837, Zm00001d001865, Zm00001d001866, Zm00001d001907, Zm00001d001933, Zm00001d001936, Zm00001d001937, Zm00001d001949, Zm00001d001994, Zm00001d002058, Zm00001d002079, Zm00001d002104, Zm00001d002122, Zm00001d002125, Zm00001d002126, Zm00001d002140, Zm00001d002184, Zm00001d002253, Zm00001d002316, Zm00001d002330,…
GO:0090304	BP	e	nucleic acid metabolic process	2221/5922	6630/19565	1.31912e-05	5	2221	0.000972417	Zm00001d001774, Zm00001d001784, Zm00001d001808, Zm00001d001824, Zm00001d001834, Zm00001d001837, Zm00001d001865, Zm00001d001866, Zm00001d001907, Zm00001d001933, Zm00001d001936, Zm00001d001937, Zm00001d001949, Zm00001d001952, Zm00001d001994, Zm00001d002018, Zm00001d002058, Zm00001d002079, Zm00001d002104, Zm00001d002122, Zm00001d002125, Zm00001d002126, Zm00001d002140, Zm00001d002184, Zm00001d002186,…
GO:0000469	BP	e	cleavage involved in rRNA processing	34/5922	59/19565	1.32555e-05	8	34	0.000972417	Zm00001d006871, Zm00001d007484, Zm00001d011139, Zm00001d014626, Zm00001d014880, Zm00001d014988, Zm00001d015918, Zm00001d017175, Zm00001d017927, Zm00001d019449, Zm00001d022058, Zm00001d025767, Zm00001d026022, Zm00001d026280, Zm00001d026307, Zm00001d027527, Zm00001d027706, Zm00001d028813, Zm00001d029034, Zm00001d029046, Zm00001d029144, Zm00001d033168, Zm00001d034259, Zm00001d035578, Zm00001d036359,…
GO:0065007	BP	e	biological regulation	4377/5922	13957/19565	1.33539e-05	1	4377	0.000972417	Zm00001d001766, Zm00001d001774, Zm00001d001784, Zm00001d001798, Zm00001d001814, Zm00001d001824, Zm00001d001825, Zm00001d001828, Zm00001d001837, Zm00001d001858, Zm00001d001862, Zm00001d001865, Zm00001d001866, Zm00001d001869, Zm00001d001877, Zm00001d001880, Zm00001d001881, Zm00001d001897, Zm00001d001898, Zm00001d001905, Zm00001d001907, Zm00001d001933, Zm00001d001936, Zm00001d001937, Zm00001d001949,…
GO:0006310	BP	e	DNA recombination	145/5922	352/19565	1.34328e-05	7	145	0.000972417	Zm00001d002018, Zm00001d002140, Zm00001d003203, Zm00001d003427, Zm00001d003492, Zm00001d003621, Zm00001d004036, Zm00001d004669, Zm00001d005085, Zm00001d005350, Zm00001d006357, Zm00001d006495, Zm00001d006883, Zm00001d007500, Zm00001d007507, Zm00001d007677, Zm00001d007943, Zm00001d008224, Zm00001d008443, Zm00001d009824, Zm00001d010225, Zm00001d010866, Zm00001d011718, Zm00001d012166, Zm00001d012525,…
GO:0007010	BP	e	cytoskeleton organization	254/5922	664/19565	1.35526e-05	4	254	0.000972417	Zm00001d001784, Zm00001d001828, Zm00001d002186, Zm00001d002190, Zm00001d002503, Zm00001d002599, Zm00001d002644, Zm00001d003879, Zm00001d004125, Zm00001d004396, Zm00001d004554, Zm00001d004784, Zm00001d004908, Zm00001d004918, Zm00001d004979, Zm00001d005678, Zm00001d005789, Zm00001d005817, Zm00001d006504, Zm00001d006573, Zm00001d006917, Zm00001d007192, Zm00001d007288, Zm00001d007441, Zm00001d007508,…
GO:0050789	BP	e	regulation of biological process	3777/5922	11890/19565	1.35601e-05	2	3777	0.000972417	Zm00001d001766, Zm00001d001774, Zm00001d001784, Zm00001d001798, Zm00001d001824, Zm00001d001825, Zm00001d001828, Zm00001d001837, Zm00001d001858, Zm00001d001865, Zm00001d001866, Zm00001d001869, Zm00001d001877, Zm00001d001880, Zm00001d001881, Zm00001d001897, Zm00001d001898, Zm00001d001905, Zm00001d001907, Zm00001d001933, Zm00001d001936, Zm00001d001937, Zm00001d001949, Zm00001d001952, Zm00001d001962,…
GO:0044271	BP	e	cellular nitrogen compound biosynthetic process	1801/5922	5479/19565	1.35947e-05	4	1801	0.000972417	Zm00001d001774, Zm00001d001808, Zm00001d001824, Zm00001d001837, Zm00001d001865, Zm00001d001866, Zm00001d001877, Zm00001d001881, Zm00001d001907, Zm00001d001933, Zm00001d001936, Zm00001d001937, Zm00001d001939, Zm00001d001959, Zm00001d002003, Zm00001d002058, Zm00001d002079, Zm00001d002104, Zm00001d002105, Zm00001d002125, Zm00001d002126, Zm00001d002140, Zm00001d002184, Zm00001d002253, Zm00001d002275,…
GO:0046483	BP	e	heterocycle metabolic process	2838/5922	8810/19565	1.37327e-05	3	2838	0.000972417	Zm00001d001774, Zm00001d001784, Zm00001d001808, Zm00001d001824, Zm00001d001825, Zm00001d001828, Zm00001d001834, Zm00001d001837, Zm00001d001865, Zm00001d001866, Zm00001d001877, Zm00001d001881, Zm00001d001907, Zm00001d001933, Zm00001d001936, Zm00001d001937, Zm00001d001939, Zm00001d001949, Zm00001d001952, Zm00001d001959, Zm00001d001962, Zm00001d001994, Zm00001d002003, Zm00001d002018, Zm00001d002051,…
GO:0051171	BP	e	regulation of nitrogen compound metabolic process	1510/5922	4552/19565	1.37992e-05	4	1510	0.000972417	Zm00001d001774, Zm00001d001784, Zm00001d001824, Zm00001d001837, Zm00001d001865, Zm00001d001907, Zm00001d001933, Zm00001d001936, Zm00001d001937, Zm00001d001997, Zm00001d002026, Zm00001d002068, Zm00001d002079, Zm00001d002126, Zm00001d002140, Zm00001d002166, Zm00001d002184, Zm00001d002186, Zm00001d002250, Zm00001d002284, Zm00001d002316, Zm00001d002330, Zm00001d002340, Zm00001d002352, Zm00001d002364,…
GO:0006139	BP	e	nucleobase-containing compound metabolic process	2698/5922	8288/19565	1.38388e-05	4	2698	0.000972417	Zm00001d001774, Zm00001d001784, Zm00001d001808, Zm00001d001824, Zm00001d001825, Zm00001d001828, Zm00001d001834, Zm00001d001837, Zm00001d001865, Zm00001d001866, Zm00001d001877, Zm00001d001907, Zm00001d001933, Zm00001d001936, Zm00001d001937, Zm00001d001939, Zm00001d001949, Zm00001d001952, Zm00001d001962, Zm00001d001994, Zm00001d002003, Zm00001d002018, Zm00001d002051, Zm00001d002058, Zm00001d002079,…
GO:1901362	BP	e	organic cyclic compound biosynthetic process	1704/5922	5171/19565	1.41436e-05	4	1704	0.000983203	Zm00001d001774, Zm00001d001808, Zm00001d001824, Zm00001d001837, Zm00001d001865, Zm00001d001866, Zm00001d001877, Zm00001d001881, Zm00001d001907, Zm00001d001933, Zm00001d001936, Zm00001d001937, Zm00001d001939, Zm00001d001959, Zm00001d002003, Zm00001d002058, Zm00001d002079, Zm00001d002090, Zm00001d002105, Zm00001d002125, Zm00001d002126, Zm00001d002128, Zm00001d002140, Zm00001d002184, Zm00001d002250,…
GO:0072523	BP	e	purine-containing compound catabolic process	215/5922	551/19565	1.43301e-05	5	215	0.000983203	Zm00001d001939, Zm00001d002105, Zm00001d002275, Zm00001d002503, Zm00001d002656, Zm00001d002705, Zm00001d002822, Zm00001d003031, Zm00001d003083, Zm00001d003427, Zm00001d003947, Zm00001d004090, Zm00001d004172, Zm00001d004335, Zm00001d004361, Zm00001d005459, Zm00001d006459, Zm00001d006497, Zm00001d006613, Zm00001d007118, Zm00001d007500, Zm00001d007719, Zm00001d007755, Zm00001d007757, Zm00001d007978,…
GO:0006725	BP	e	cellular aromatic compound metabolic process	2910/5922	9086/19565	1.44079e-05	3	2910	0.000983203	Zm00001d001774, Zm00001d001784, Zm00001d001808, Zm00001d001824, Zm00001d001825, Zm00001d001828, Zm00001d001834, Zm00001d001837, Zm00001d001865, Zm00001d001866, Zm00001d001877, Zm00001d001881, Zm00001d001907, Zm00001d001933, Zm00001d001936, Zm00001d001937, Zm00001d001939, Zm00001d001949, Zm00001d001952, Zm00001d001959, Zm00001d001962, Zm00001d001994, Zm00001d002003, Zm00001d002018, Zm00001d002024,…
GO:0071705	BP	e	nitrogen compound transport	818/5922	2385/19565	1.48606e-05	4	818	0.00100179	Zm00001d001798, Zm00001d001814, Zm00001d001825, Zm00001d001865, Zm00001d001949, Zm00001d002022, Zm00001d002105, Zm00001d002190, Zm00001d002250, Zm00001d002275, Zm00001d002440, Zm00001d002503, Zm00001d002535, Zm00001d002603, Zm00001d002640, Zm00001d002673, Zm00001d002797, Zm00001d002925, Zm00001d003031, Zm00001d003099, Zm00001d003460, Zm00001d003499, Zm00001d003603, Zm00001d003614, Zm00001d003784,…
GO:0016043	BP	e	cellular component organization	2287/5922	7052/19565	1.50812e-05	2	2287	0.00100179	Zm00001d001766, Zm00001d001784, Zm00001d001798, Zm00001d001825, Zm00001d001828, Zm00001d001834, Zm00001d001858, Zm00001d001871, Zm00001d001898, Zm00001d001939, Zm00001d001949, Zm00001d001997, Zm00001d002022, Zm00001d002054, Zm00001d002058, Zm00001d002068, Zm00001d002105, Zm00001d002126, Zm00001d002140, Zm00001d002166, Zm00001d002184, Zm00001d002186, Zm00001d002190, Zm00001d002241, Zm00001d002316,…
GO:0009889	BP	e	regulation of biosynthetic process	1393/5922	4193/19565	1.52981e-05	4	1393	0.00100179	Zm00001d001774, Zm00001d001784, Zm00001d001824, Zm00001d001837, Zm00001d001865, Zm00001d001907, Zm00001d001933, Zm00001d001936, Zm00001d001937, Zm00001d001952, Zm00001d001997, Zm00001d002068, Zm00001d002079, Zm00001d002126, Zm00001d002140, Zm00001d002166, Zm00001d002184, Zm00001d002186, Zm00001d002250, Zm00001d002316, Zm00001d002330, Zm00001d002340, Zm00001d002352, Zm00001d002364, Zm00001d002405,…
GO:0006401	BP	e	RNA catabolic process	108/5922	250/19565	1.53656e-05	7	108	0.00100179	Zm00001d001774, Zm00001d002340, Zm00001d003196, Zm00001d003427, Zm00001d004012, Zm00001d004172, Zm00001d004659, Zm00001d004993, Zm00001d005100, Zm00001d005264, Zm00001d005473, Zm00001d006438, Zm00001d006552, Zm00001d006798, Zm00001d007039, Zm00001d007769, Zm00001d007835, Zm00001d007888, Zm00001d008338, Zm00001d009352, Zm00001d009522, Zm00001d010341, Zm00001d010470, Zm00001d010901, Zm00001d011155,…
GO:1901658	BP	e	glycosyl compound catabolic process	203/5922	519/19565	1.53861e-05	5	203	0.00100179	Zm00001d001939, Zm00001d002105, Zm00001d002275, Zm00001d002503, Zm00001d002656, Zm00001d002705, Zm00001d002822, Zm00001d003031, Zm00001d003427, Zm00001d004090, Zm00001d004172, Zm00001d004335, Zm00001d004361, Zm00001d005459, Zm00001d006459, Zm00001d006497, Zm00001d006613, Zm00001d007118, Zm00001d007500, Zm00001d007719, Zm00001d007755, Zm00001d007757, Zm00001d007978, Zm00001d008940, Zm00001d009488,…
GO:0090421	BP	e	embryonic meristem initiation	40/5922	73/19565	1.59779e-05	3	40	0.00103086	Zm00001d002933, Zm00001d004125, Zm00001d005063, Zm00001d007636, Zm00001d007943, Zm00001d008338, Zm00001d008869, Zm00001d009745, Zm00001d010858, Zm00001d011096, Zm00001d013116, Zm00001d013590, Zm00001d014294, Zm00001d014640, Zm00001d017398, Zm00001d017883, Zm00001d020157, Zm00001d022440, Zm00001d023230, Zm00001d024998, Zm00001d026195, Zm00001d026691, Zm00001d027359, Zm00001d028370, Zm00001d028481,…
GO:0071840	BP	e	cellular component organization or biogenesis	2355/5922	7296/19565	1.61258e-05	1	2355	0.00103104	Zm00001d001766, Zm00001d001784, Zm00001d001798, Zm00001d001825, Zm00001d001828, Zm00001d001834, Zm00001d001858, Zm00001d001871, Zm00001d001898, Zm00001d001939, Zm00001d001949, Zm00001d001997, Zm00001d002022, Zm00001d002054, Zm00001d002058, Zm00001d002068, Zm00001d002105, Zm00001d002126, Zm00001d002140, Zm00001d002166, Zm00001d002184, Zm00001d002186, Zm00001d002190, Zm00001d002241, Zm00001d002316,…
GO:0031323	BP	e	regulation of cellular metabolic process	1716/5922	5231/19565	1.64706e-05	4	1716	0.00104368	Zm00001d001774, Zm00001d001784, Zm00001d001824, Zm00001d001837, Zm00001d001865, Zm00001d001866, Zm00001d001907, Zm00001d001933, Zm00001d001936, Zm00001d001937, Zm00001d001952, Zm00001d001997, Zm00001d002026, Zm00001d002068, Zm00001d002079, Zm00001d002126, Zm00001d002140, Zm00001d002166, Zm00001d002184, Zm00001d002186, Zm00001d002250, Zm00001d002316, Zm00001d002330, Zm00001d002340, Zm00001d002352,…
GO:0017038	BP	e	protein import	151/5922	370/19565	1.67968e-05	8	151	0.00105404	Zm00001d001798, Zm00001d002190, Zm00001d004541, Zm00001d004707, Zm00001d005238, Zm00001d005856, Zm00001d005912, Zm00001d006361, Zm00001d006497, Zm00001d006823, Zm00001d007065, Zm00001d007200, Zm00001d007422, Zm00001d007677, Zm00001d007719, Zm00001d007934, Zm00001d008224, Zm00001d008640, Zm00001d008837, Zm00001d009122, Zm00001d009446, Zm00001d009690, Zm00001d009850, Zm00001d010225, Zm00001d010500,…
GO:1901360	BP	e	organic cyclic compound metabolic process	2950/5922	9243/19565	1.69312e-05	3	2950	0.00105404	Zm00001d001774, Zm00001d001784, Zm00001d001808, Zm00001d001824, Zm00001d001825, Zm00001d001828, Zm00001d001834, Zm00001d001837, Zm00001d001865, Zm00001d001866, Zm00001d001877, Zm00001d001881, Zm00001d001907, Zm00001d001933, Zm00001d001936, Zm00001d001937, Zm00001d001939, Zm00001d001949, Zm00001d001952, Zm00001d001959, Zm00001d001962, Zm00001d001994, Zm00001d002003, Zm00001d002018, Zm00001d002024,…
GO:0008104	BP	e	protein localization	632/5922	1812/19565	1.72588e-05	3	632	0.00106509	Zm00001d001798, Zm00001d001814, Zm00001d001865, Zm00001d001949, Zm00001d002022, Zm00001d002105, Zm00001d002190, Zm00001d002440, Zm00001d002640, Zm00001d002925, Zm00001d003213, Zm00001d003460, Zm00001d003614, Zm00001d003784, Zm00001d004051, Zm00001d004119, Zm00001d004136, Zm00001d004159, Zm00001d004200, Zm00001d004396, Zm00001d004466, Zm00001d004541, Zm00001d004667, Zm00001d004706, Zm00001d004707,…
GO:0019222	BP	e	regulation of metabolic process	1943/5922	5967/19565	1.75952e-05	3	1943	0.00107649	Zm00001d001774, Zm00001d001784, Zm00001d001824, Zm00001d001837, Zm00001d001865, Zm00001d001866, Zm00001d001907, Zm00001d001933, Zm00001d001936, Zm00001d001937, Zm00001d001952, Zm00001d001997, Zm00001d002026, Zm00001d002068, Zm00001d002079, Zm00001d002126, Zm00001d002140, Zm00001d002166, Zm00001d002184, Zm00001d002186, Zm00001d002250, Zm00001d002284, Zm00001d002316, Zm00001d002330, Zm00001d002340,…
GO:0080090	BP	e	regulation of primary metabolic process	1599/5922	4867/19565	1.83017e-05	4	1599	0.00110798	Zm00001d001774, Zm00001d001784, Zm00001d001824, Zm00001d001837, Zm00001d001865, Zm00001d001907, Zm00001d001933, Zm00001d001936, Zm00001d001937, Zm00001d001997, Zm00001d002026, Zm00001d002068, Zm00001d002079, Zm00001d002126, Zm00001d002140, Zm00001d002166, Zm00001d002184, Zm00001d002186, Zm00001d002250, Zm00001d002284, Zm00001d002316, Zm00001d002330, Zm00001d002340, Zm00001d002352, Zm00001d002364,…
GO:0051028	BP	e	mRNA transport	65/5922	135/19565	1.84221e-05	8	65	0.00110798	Zm00001d002190, Zm00001d002250, Zm00001d004154, Zm00001d005238, Zm00001d005355, Zm00001d005356, Zm00001d007065, Zm00001d007934, Zm00001d008734, Zm00001d008932, Zm00001d009270, Zm00001d010225, Zm00001d011150, Zm00001d012831, Zm00001d014417, Zm00001d014640, Zm00001d015245, Zm00001d016479, Zm00001d017175, Zm00001d017239, Zm00001d017303, Zm00001d018295, Zm00001d022614, Zm00001d023741, Zm00001d024815,…
GO:0009630	BP	e	gravitropism	96/5922	218/19565	2.06458e-05	4	96	0.00122861	Zm00001d002544, Zm00001d003288, Zm00001d004125, Zm00001d004979, Zm00001d005507, Zm00001d005769, Zm00001d006357, Zm00001d006573, Zm00001d007139, Zm00001d007677, Zm00001d008618, Zm00001d008700, Zm00001d009312, Zm00001d009352, Zm00001d009562, Zm00001d009745, Zm00001d010411, Zm00001d012525, Zm00001d012749, Zm00001d013060, Zm00001d013083, Zm00001d013093, Zm00001d013441, Zm00001d013707, Zm00001d013920,…
GO:0009890	BP	e	negative regulation of biosynthetic process	319/5922	861/19565	2.07741e-05	5	319	0.00122861	Zm00001d001774, Zm00001d001784, Zm00001d002068, Zm00001d002140, Zm00001d002186, Zm00001d002330, Zm00001d002340, Zm00001d002928, Zm00001d003089, Zm00001d003601, Zm00001d003889, Zm00001d004466, Zm00001d004541, Zm00001d004568, Zm00001d004635, Zm00001d004651, Zm00001d004881, Zm00001d004993, Zm00001d005085, Zm00001d005107, Zm00001d005350, Zm00001d005485, Zm00001d006213, Zm00001d006236, Zm00001d006658,…
GO:0010558	BP	e	negative regulation of macromolecule biosynthetic process	290/5922	778/19565	2.34663e-05	6	290	0.00137588	Zm00001d001774, Zm00001d001784, Zm00001d002068, Zm00001d002140, Zm00001d002186, Zm00001d002330, Zm00001d002340, Zm00001d002928, Zm00001d003089, Zm00001d003601, Zm00001d003889, Zm00001d004466, Zm00001d004541, Zm00001d004568, Zm00001d004635, Zm00001d004651, Zm00001d004881, Zm00001d004993, Zm00001d005085, Zm00001d005107, Zm00001d005350, Zm00001d005485, Zm00001d006213, Zm00001d006236, Zm00001d006658,…
GO:0006402	BP	e	mRNA catabolic process	97/5922	221/19565	2.36519e-05	8	97	0.00137588	Zm00001d001774, Zm00001d002340, Zm00001d003196, Zm00001d003427, Zm00001d004012, Zm00001d004172, Zm00001d004659, Zm00001d004993, Zm00001d005100, Zm00001d005264, Zm00001d005473, Zm00001d006438, Zm00001d006552, Zm00001d006798, Zm00001d007039, Zm00001d007769, Zm00001d007835, Zm00001d007888, Zm00001d008338, Zm00001d009352, Zm00001d009522, Zm00001d010341, Zm00001d010470, Zm00001d010901, Zm00001d011155,…
GO:0006304	BP	e	DNA modification	91/5922	206/19565	2.42867e-05	7	91	0.0013973	Zm00001d001784, Zm00001d002125, Zm00001d002250, Zm00001d002330, Zm00001d002599, Zm00001d003601, Zm00001d008618, Zm00001d008847, Zm00001d009312, Zm00001d009374, Zm00001d009522, Zm00001d010611, Zm00001d010790, Zm00001d011096, Zm00001d011160, Zm00001d012166, Zm00001d012991, Zm00001d013083, Zm00001d013318, Zm00001d015765, Zm00001d016516, Zm00001d016521, Zm00001d016581, Zm00001d018976, Zm00001d018977,…
GO:0018205	BP	e	peptidyl-lysine modification	211/5922	545/19565	2.44138e-05	8	211	0.0013973	Zm00001d001784, Zm00001d001997, Zm00001d002068, Zm00001d002186, Zm00001d002330, Zm00001d002599, Zm00001d003258, Zm00001d003975, Zm00001d004139, Zm00001d004270, Zm00001d004635, Zm00001d004925, Zm00001d005085, Zm00001d005100, Zm00001d005359, Zm00001d005516, Zm00001d005682, Zm00001d005849, Zm00001d006472, Zm00001d006658, Zm00001d006896, Zm00001d007045, Zm00001d007133, Zm00001d007259, Zm00001d007347,…
GO:0009119	BP	e	ribonucleoside metabolic process	225/5922	587/19565	2.58544e-05	7	225	0.00146791	Zm00001d001939, Zm00001d002105, Zm00001d002275, Zm00001d002500, Zm00001d002503, Zm00001d002656, Zm00001d002705, Zm00001d002822, Zm00001d003031, Zm00001d003157, Zm00001d003415, Zm00001d003427, Zm00001d004090, Zm00001d004172, Zm00001d004335, Zm00001d004361, Zm00001d005459, Zm00001d006459, Zm00001d006497, Zm00001d006613, Zm00001d007118, Zm00001d007500, Zm00001d007600, Zm00001d007719, Zm00001d007755,…
GO:0033044	BP	e	regulation of chromosome organization	92/5922	209/19565	2.7505e-05	6	92	0.00154278	Zm00001d002140, Zm00001d002250, Zm00001d002544, Zm00001d003203, Zm00001d003220, Zm00001d004118, Zm00001d005085, Zm00001d005350, Zm00001d006607, Zm00001d007500, Zm00001d007677, Zm00001d007943, Zm00001d007978, Zm00001d008325, Zm00001d009233, Zm00001d009312, Zm00001d010967, Zm00001d011447, Zm00001d012119, Zm00001d013019, Zm00001d013083, Zm00001d013265, Zm00001d013590, Zm00001d013940, Zm00001d014500,…
GO:0043170	BP	e	macromolecule metabolic process	4166/5922	13334/19565	2.76079e-05	3	4166	0.00154278	Zm00001d001766, Zm00001d001769, Zm00001d001774, Zm00001d001784, Zm00001d001798, Zm00001d001808, Zm00001d001824, Zm00001d001825, Zm00001d001828, Zm00001d001834, Zm00001d001837, Zm00001d001858, Zm00001d001865, Zm00001d001866, Zm00001d001869, Zm00001d001877, Zm00001d001880, Zm00001d001881, Zm00001d001897, Zm00001d001898, Zm00001d001905, Zm00001d001907, Zm00001d001933, Zm00001d001936, Zm00001d001937,…
GO:0010072	BP	e	primary shoot apical meristem specification	36/5922	65/19565	3.16866e-05	4	36	0.00174612	Zm00001d002933, Zm00001d004125, Zm00001d005063, Zm00001d007943, Zm00001d008338, Zm00001d008869, Zm00001d009745, Zm00001d010858, Zm00001d011096, Zm00001d013116, Zm00001d013590, Zm00001d014294, Zm00001d014640, Zm00001d017883, Zm00001d020157, Zm00001d022440, Zm00001d023230, Zm00001d024998, Zm00001d026195, Zm00001d026691, Zm00001d027359, Zm00001d028481, Zm00001d028818, Zm00001d029910, Zm00001d034606,…
GO:0051607	BP	e	defense response to virus	79/5922	175/19565	3.17388e-05	6	79	0.00174612	Zm00001d001784, Zm00001d001974, Zm00001d002316, Zm00001d003601, Zm00001d004019, Zm00001d007435, Zm00001d007522, Zm00001d007760, Zm00001d008618, Zm00001d008763, Zm00001d008847, Zm00001d009522, Zm00001d009879, Zm00001d010411, Zm00001d010790, Zm00001d011096, Zm00001d011588, Zm00001d011767, Zm00001d011981, Zm00001d011983, Zm00001d013049, Zm00001d013083, Zm00001d013318, Zm00001d014500, Zm00001d014685,…
GO:0034655	BP	e	nucleobase-containing compound catabolic process	384/5922	1063/19565	3.21624e-05	5	384	0.00175582	Zm00001d001774, Zm00001d001939, Zm00001d002105, Zm00001d002275, Zm00001d002340, Zm00001d002503, Zm00001d002656, Zm00001d002705, Zm00001d002822, Zm00001d003031, Zm00001d003083, Zm00001d003196, Zm00001d003427, Zm00001d003947, Zm00001d004012, Zm00001d004090, Zm00001d004172, Zm00001d004335, Zm00001d004361, Zm00001d004413, Zm00001d004659, Zm00001d004993, Zm00001d005100, Zm00001d005264, Zm00001d005459,…
GO:0022414	BP	e	reproductive process	949/5922	2816/19565	3.36935e-05	1	949	0.00182537	Zm00001d001774, Zm00001d001784, Zm00001d001808, Zm00001d001862, Zm00001d001939, Zm00001d002046, Zm00001d002051, Zm00001d002068, Zm00001d002080, Zm00001d002140, Zm00001d002167, Zm00001d002168, Zm00001d002250, Zm00001d002316, Zm00001d002326, Zm00001d002330, Zm00001d002340, Zm00001d002345, Zm00001d002553, Zm00001d002599, Zm00001d002644, Zm00001d002688, Zm00001d002773, Zm00001d002797, Zm00001d002822,…
GO:1903047	BP	e	mitotic cell cycle process	171/5922	432/19565	3.40747e-05	3	171	0.00183203	Zm00001d001784, Zm00001d001939, Zm00001d002068, Zm00001d002186, Zm00001d002330, Zm00001d002503, Zm00001d002599, Zm00001d002644, Zm00001d003123, Zm00001d003614, Zm00001d004979, Zm00001d005063, Zm00001d005269, Zm00001d005468, Zm00001d006573, Zm00001d007215, Zm00001d007407, Zm00001d007577, Zm00001d007600, Zm00001d007677, Zm00001d007943, Zm00001d007947, Zm00001d008321, Zm00001d008330, Zm00001d008338,…
GO:0043412	BP	e	macromolecule modification	1770/5922	5442/19565	3.57286e-05	4	1770	0.00190651	Zm00001d001766, Zm00001d001769, Zm00001d001774, Zm00001d001784, Zm00001d001834, Zm00001d001858, Zm00001d001877, Zm00001d001897, Zm00001d001988, Zm00001d001997, Zm00001d002026, Zm00001d002054, Zm00001d002058, Zm00001d002068, Zm00001d002080, Zm00001d002125, Zm00001d002140, Zm00001d002163, Zm00001d002167, Zm00001d002168, Zm00001d002186, Zm00001d002250, Zm00001d002253, Zm00001d002283, Zm00001d002316,…
GO:0015031	BP	e	protein transport	583/5922	1677/19565	3.84192e-05	7	583	0.00203479	Zm00001d001798, Zm00001d001814, Zm00001d001865, Zm00001d001949, Zm00001d002022, Zm00001d002105, Zm00001d002190, Zm00001d002440, Zm00001d002640, Zm00001d002925, Zm00001d003460, Zm00001d003614, Zm00001d003784, Zm00001d004051, Zm00001d004119, Zm00001d004136, Zm00001d004159, Zm00001d004200, Zm00001d004396, Zm00001d004466, Zm00001d004541, Zm00001d004667, Zm00001d004706, Zm00001d004707, Zm00001d004807,…
GO:0042886	BP	e	amide transport	611/5922	1765/19565	4.05705e-05	5	611	0.00213281	Zm00001d001798, Zm00001d001814, Zm00001d001865, Zm00001d001949, Zm00001d002022, Zm00001d002105, Zm00001d002190, Zm00001d002275, Zm00001d002440, Zm00001d002640, Zm00001d002797, Zm00001d002925, Zm00001d003460, Zm00001d003603, Zm00001d003614, Zm00001d003784, Zm00001d003941, Zm00001d004051, Zm00001d004119, Zm00001d004136, Zm00001d004159, Zm00001d004200, Zm00001d004361, Zm00001d004396, Zm00001d004466,…
GO:0050794	BP	e	regulation of cellular process	3139/5922	9924/19565	4.24896e-05	3	3139	0.00221727	Zm00001d001766, Zm00001d001774, Zm00001d001784, Zm00001d001798, Zm00001d001824, Zm00001d001825, Zm00001d001828, Zm00001d001837, Zm00001d001858, Zm00001d001865, Zm00001d001866, Zm00001d001877, Zm00001d001898, Zm00001d001905, Zm00001d001907, Zm00001d001933, Zm00001d001936, Zm00001d001937, Zm00001d001949, Zm00001d001952, Zm00001d001988, Zm00001d001997, Zm00001d002022, Zm00001d002024, Zm00001d002026,…
GO:0010228	BP	e	vegetative to reproductive phase transition of meristem	134/5922	328/19565	4.53281e-05	3	134	0.00234813	Zm00001d001774, Zm00001d002080, Zm00001d002822, Zm00001d002933, Zm00001d003614, Zm00001d004139, Zm00001d004270, Zm00001d004979, Zm00001d005063, Zm00001d005100, Zm00001d005238, Zm00001d005682, Zm00001d007133, Zm00001d007943, Zm00001d008325, Zm00001d008846, Zm00001d008847, Zm00001d009127, Zm00001d009233, Zm00001d009312, Zm00001d009562, Zm00001d009749, Zm00001d009844, Zm00001d011096, Zm00001d011447,…
GO:0015833	BP	e	peptide transport	603/5922	1742/19565	4.62397e-05	6	603	0.0023637	Zm00001d001798, Zm00001d001814, Zm00001d001865, Zm00001d001949, Zm00001d002022, Zm00001d002105, Zm00001d002190, Zm00001d002275, Zm00001d002440, Zm00001d002640, Zm00001d002797, Zm00001d002925, Zm00001d003460, Zm00001d003603, Zm00001d003614, Zm00001d003784, Zm00001d003941, Zm00001d004051, Zm00001d004119, Zm00001d004136, Zm00001d004159, Zm00001d004200, Zm00001d004396, Zm00001d004466, Zm00001d004541,…
GO:0033036	BP	e	macromolecule localization	670/5922	1952/19565	5.06034e-05	2	670	0.00256523	Zm00001d001798, Zm00001d001814, Zm00001d001865, Zm00001d001949, Zm00001d002022, Zm00001d002105, Zm00001d002190, Zm00001d002440, Zm00001d002599, Zm00001d002640, Zm00001d002925, Zm00001d003213, Zm00001d003283, Zm00001d003460, Zm00001d003614, Zm00001d003784, Zm00001d004051, Zm00001d004119, Zm00001d004136, Zm00001d004159, Zm00001d004200, Zm00001d004396, Zm00001d004466, Zm00001d004541, Zm00001d004667,…
GO:0034641	BP	e	cellular nitrogen compound metabolic process	3138/5922	9930/19565	5.1907e-05	3	3138	0.00261265	Zm00001d001774, Zm00001d001784, Zm00001d001808, Zm00001d001824, Zm00001d001825, Zm00001d001828, Zm00001d001834, Zm00001d001837, Zm00001d001865, Zm00001d001866, Zm00001d001877, Zm00001d001880, Zm00001d001881, Zm00001d001907, Zm00001d001933, Zm00001d001936, Zm00001d001937, Zm00001d001939, Zm00001d001949, Zm00001d001952, Zm00001d001959, Zm00001d001962, Zm00001d001994, Zm00001d001997, Zm00001d002003,…
GO:0098586	BP	e	cellular response to virus	57/5922	119/19565	5.31245e-05	6	57	0.0026551	Zm00001d001784, Zm00001d003601, Zm00001d007435, Zm00001d007522, Zm00001d007760, Zm00001d008618, Zm00001d008763, Zm00001d008847, Zm00001d010411, Zm00001d010790, Zm00001d011096, Zm00001d011588, Zm00001d013049, Zm00001d013083, Zm00001d013318, Zm00001d014685, Zm00001d014865, Zm00001d019561, Zm00001d021669, Zm00001d021828, Zm00001d022205, Zm00001d022338, Zm00001d025241, Zm00001d025830, Zm00001d025899,…
GO:0016571	BP	e	histone methylation	144/5922	358/19565	5.79423e-05	9	144	0.00287564	Zm00001d001784, Zm00001d002068, Zm00001d002186, Zm00001d002330, Zm00001d002599, Zm00001d004635, Zm00001d005085, Zm00001d005849, Zm00001d006658, Zm00001d006896, Zm00001d007133, Zm00001d007347, Zm00001d007508, Zm00001d007934, Zm00001d007947, Zm00001d007978, Zm00001d008285, Zm00001d008763, Zm00001d008941, Zm00001d009312, Zm00001d009374, Zm00001d009395, Zm00001d009396, Zm00001d009542, Zm00001d009723,…
GO:0048519	BP	e	negative regulation of biological process	901/5922	2678/19565	6.11386e-05	3	901	0.0030132	Zm00001d001774, Zm00001d001784, Zm00001d001837, Zm00001d001881, Zm00001d001949, Zm00001d002022, Zm00001d002068, Zm00001d002126, Zm00001d002140, Zm00001d002186, Zm00001d002316, Zm00001d002330, Zm00001d002340, Zm00001d002390, Zm00001d002406, Zm00001d002544, Zm00001d002640, Zm00001d002673, Zm00001d002876, Zm00001d002928, Zm00001d003009, Zm00001d003089, Zm00001d003196, Zm00001d003220, Zm00001d003329,…
GO:2000113	BP	e	negative regulation of cellular macromolecule biosynthetic process	250/5922	668/19565	6.52123e-05	7	250	0.0031918	Zm00001d001774, Zm00001d001784, Zm00001d002068, Zm00001d002140, Zm00001d002186, Zm00001d002330, Zm00001d002340, Zm00001d003089, Zm00001d003601, Zm00001d003889, Zm00001d004466, Zm00001d004541, Zm00001d004568, Zm00001d004635, Zm00001d004651, Zm00001d004881, Zm00001d004993, Zm00001d005085, Zm00001d005350, Zm00001d005485, Zm00001d006213, Zm00001d006236, Zm00001d006658, Zm00001d007675, Zm00001d007938,…
GO:0007062	BP	e	sister chromatid cohesion	76/5922	169/19565	6.70208e-05	5	76	0.00325248	Zm00001d002140, Zm00001d002933, Zm00001d003123, Zm00001d003203, Zm00001d005063, Zm00001d005350, Zm00001d007677, Zm00001d007679, Zm00001d007943, Zm00001d008224, Zm00001d008763, Zm00001d009745, Zm00001d010858, Zm00001d011096, Zm00001d012156, Zm00001d013077, Zm00001d013116, Zm00001d013590, Zm00001d013627, Zm00001d014500, Zm00001d014640, Zm00001d015260, Zm00001d015314, Zm00001d016839, Zm00001d017197,…
GO:0045934	BP	e	negative regulation of nucleobase-containing compound metabolic process	277/5922	749/19565	6.85381e-05	6	277	0.00325248	Zm00001d001784, Zm00001d002068, Zm00001d002140, Zm00001d002186, Zm00001d002330, Zm00001d002928, Zm00001d003009, Zm00001d003329, Zm00001d003601, Zm00001d003889, Zm00001d004466, Zm00001d004635, Zm00001d004881, Zm00001d004993, Zm00001d005085, Zm00001d005107, Zm00001d005350, Zm00001d005485, Zm00001d006213, Zm00001d006236, Zm00001d006658, Zm00001d006752, Zm00001d006860, Zm00001d007422, Zm00001d007675,…
GO:0052018	BP	e	modulation by symbiont of RNA levels in host	56/5922	117/19565	6.87433e-05	6	56	0.00325248	Zm00001d001784, Zm00001d003601, Zm00001d007435, Zm00001d007522, Zm00001d007760, Zm00001d008618, Zm00001d008763, Zm00001d008847, Zm00001d010411, Zm00001d010790, Zm00001d011096, Zm00001d011588, Zm00001d013049, Zm00001d013083, Zm00001d013318, Zm00001d014685, Zm00001d014865, Zm00001d019561, Zm00001d021669, Zm00001d021828, Zm00001d022338, Zm00001d025241, Zm00001d025830, Zm00001d025899, Zm00001d026698,…
GO:0009616	BP	e	virus induced gene silencing	56/5922	117/19565	6.87433e-05	7	56	0.00325248	Zm00001d001784, Zm00001d003601, Zm00001d007435, Zm00001d007522, Zm00001d007760, Zm00001d008618, Zm00001d008763, Zm00001d008847, Zm00001d010411, Zm00001d010790, Zm00001d011096, Zm00001d011588, Zm00001d013049, Zm00001d013083, Zm00001d013318, Zm00001d014685, Zm00001d014865, Zm00001d019561, Zm00001d021669, Zm00001d021828, Zm00001d022338, Zm00001d025241, Zm00001d025830, Zm00001d025899, Zm00001d026698,…
GO:0052249	BP	e	modulation of RNA levels in other organism involved in symbiotic interaction	56/5922	117/19565	6.87433e-05	5	56	0.00325248	Zm00001d001784, Zm00001d003601, Zm00001d007435, Zm00001d007522, Zm00001d007760, Zm00001d008618, Zm00001d008763, Zm00001d008847, Zm00001d010411, Zm00001d010790, Zm00001d011096, Zm00001d011588, Zm00001d013049, Zm00001d013083, Zm00001d013318, Zm00001d014685, Zm00001d014865, Zm00001d019561, Zm00001d021669, Zm00001d021828, Zm00001d022338, Zm00001d025241, Zm00001d025830, Zm00001d025899, Zm00001d026698,…
GO:0045184	BP	e	establishment of protein localization	591/5922	1710/19565	7.19091e-05	4	591	0.00337973	Zm00001d001798, Zm00001d001814, Zm00001d001865, Zm00001d001949, Zm00001d002022, Zm00001d002105, Zm00001d002190, Zm00001d002440, Zm00001d002640, Zm00001d002925, Zm00001d003213, Zm00001d003460, Zm00001d003614, Zm00001d003784, Zm00001d004051, Zm00001d004119, Zm00001d004136, Zm00001d004159, Zm00001d004200, Zm00001d004396, Zm00001d004466, Zm00001d004541, Zm00001d004667, Zm00001d004706, Zm00001d004707,…
GO:2000026	BP	e	regulation of multicellular organismal development	361/5922	1003/19565	7.60657e-05	4	361	0.00355157	Zm00001d001784, Zm00001d001837, Zm00001d002250, Zm00001d002330, Zm00001d002535, Zm00001d002599, Zm00001d002673, Zm00001d002897, Zm00001d002933, Zm00001d003258, Zm00001d003477, Zm00001d003614, Zm00001d003617, Zm00001d003621, Zm00001d004154, Zm00001d004467, Zm00001d004630, Zm00001d004917, Zm00001d004929, Zm00001d004976, Zm00001d004979, Zm00001d004993, Zm00001d005238, Zm00001d005348, Zm00001d005485,…
GO:0044260	BP	e	cellular macromolecule metabolic process	3466/5922	11032/19565	8.19546e-05	4	3466	0.00379419	Zm00001d001766, Zm00001d001769, Zm00001d001774, Zm00001d001784, Zm00001d001824, Zm00001d001825, Zm00001d001828, Zm00001d001837, Zm00001d001858, Zm00001d001865, Zm00001d001866, Zm00001d001877, Zm00001d001897, Zm00001d001898, Zm00001d001905, Zm00001d001907, Zm00001d001933, Zm00001d001936, Zm00001d001937, Zm00001d001952, Zm00001d001962, Zm00001d001988, Zm00001d001997, Zm00001d002018, Zm00001d002026,…
GO:0009259	BP	e	ribonucleotide metabolic process	444/5922	1258/19565	8.23313e-05	8	444	0.00379419	Zm00001d001808, Zm00001d001877, Zm00001d001939, Zm00001d002003, Zm00001d002105, Zm00001d002186, Zm00001d002275, Zm00001d002334, Zm00001d002402, Zm00001d002500, Zm00001d002503, Zm00001d002656, Zm00001d002705, Zm00001d002822, Zm00001d003031, Zm00001d003083, Zm00001d003415, Zm00001d003427, Zm00001d003947, Zm00001d004090, Zm00001d004125, Zm00001d004172, Zm00001d004335, Zm00001d004361, Zm00001d004413,…
GO:0070646	BP	e	protein modification by small protein removal	124/5922	304/19565	9.02344e-05	8	124	0.00413157	Zm00001d001897, Zm00001d004090, Zm00001d004139, Zm00001d004270, Zm00001d004659, Zm00001d005085, Zm00001d005100, Zm00001d005359, Zm00001d005682, Zm00001d007179, Zm00001d007508, Zm00001d007934, Zm00001d007943, Zm00001d008284, Zm00001d008743, Zm00001d008757, Zm00001d009127, Zm00001d009233, Zm00001d009324, Zm00001d009749, Zm00001d009844, Zm00001d010225, Zm00001d010500, Zm00001d010731, Zm00001d011227,…
GO:0000956	BP	e	nuclear-transcribed mRNA catabolic process	88/5922	204/19565	0.000115361	9	88	0.00524819	Zm00001d001774, Zm00001d002340, Zm00001d003196, Zm00001d004012, Zm00001d004172, Zm00001d004659, Zm00001d004993, Zm00001d005100, Zm00001d005264, Zm00001d005473, Zm00001d006438, Zm00001d006552, Zm00001d006798, Zm00001d007039, Zm00001d007769, Zm00001d007888, Zm00001d008338, Zm00001d009352, Zm00001d009522, Zm00001d010341, Zm00001d010470, Zm00001d010901, Zm00001d011155, Zm00001d011691, Zm00001d013083,…
GO:0009615	BP	e	response to virus	94/5922	221/19565	0.000117549	5	94	0.00531367	Zm00001d001784, Zm00001d001974, Zm00001d002316, Zm00001d003601, Zm00001d004019, Zm00001d006036, Zm00001d006573, Zm00001d007435, Zm00001d007522, Zm00001d007760, Zm00001d007960, Zm00001d008618, Zm00001d008763, Zm00001d008847, Zm00001d009522, Zm00001d009879, Zm00001d010411, Zm00001d010790, Zm00001d011096, Zm00001d011588, Zm00001d011767, Zm00001d011981, Zm00001d011983, Zm00001d013049, Zm00001d013083,…
GO:0044728	BP	e	DNA methylation or demethylation	82/5922	189/19565	0.00012559	8	82	0.00564122	Zm00001d001784, Zm00001d002125, Zm00001d002250, Zm00001d002330, Zm00001d002599, Zm00001d003601, Zm00001d008618, Zm00001d008847, Zm00001d009312, Zm00001d009374, Zm00001d010611, Zm00001d010790, Zm00001d011096, Zm00001d012166, Zm00001d013083, Zm00001d013318, Zm00001d015765, Zm00001d016581, Zm00001d018976, Zm00001d018977, Zm00001d019173, Zm00001d019852, Zm00001d019907, Zm00001d020851, Zm00001d021145,…
GO:0031124	BP	e	mRNA 3'-end processing	25/5922	42/19565	0.000127057	9	25	0.00567123	Zm00001d001774, Zm00001d002340, Zm00001d004154, Zm00001d005264, Zm00001d005350, Zm00001d012831, Zm00001d014378, Zm00001d019856, Zm00001d021188, Zm00001d025450, Zm00001d025711, Zm00001d026587, Zm00001d029435, Zm00001d033494, Zm00001d033843, Zm00001d034054, Zm00001d034876, Zm00001d036594, Zm00001d041884, Zm00001d042091, Zm00001d046630, Zm00001d047245, Zm00001d049442, Zm00001d053041, Zm00001d053591
GO:2000241	BP	e	regulation of reproductive process	210/5922	557/19565	0.000146626	3	210	0.00644701	Zm00001d001784, Zm00001d002250, Zm00001d002330, Zm00001d002933, Zm00001d003614, Zm00001d004154, Zm00001d004467, Zm00001d004630, Zm00001d004917, Zm00001d004979, Zm00001d004993, Zm00001d005238, Zm00001d005573, Zm00001d005769, Zm00001d005925, Zm00001d007039, Zm00001d007133, Zm00001d007295, Zm00001d007508, Zm00001d007934, Zm00001d007947, Zm00001d008325, Zm00001d008734, Zm00001d008846, Zm00001d009270,…
GO:0051253	BP	e	negative regulation of RNA metabolic process	245/5922	661/19565	0.000147111	7	245	0.00644701	Zm00001d001784, Zm00001d002068, Zm00001d002140, Zm00001d002186, Zm00001d002330, Zm00001d003329, Zm00001d003601, Zm00001d003889, Zm00001d004635, Zm00001d004881, Zm00001d004993, Zm00001d005085, Zm00001d005107, Zm00001d005350, Zm00001d005485, Zm00001d006213, Zm00001d006236, Zm00001d006658, Zm00001d006752, Zm00001d006860, Zm00001d007675, Zm00001d007938, Zm00001d007978, Zm00001d008429, Zm00001d008618,…
GO:0009126	BP	e	purine nucleoside monophosphate metabolic process	261/5922	709/19565	0.000148071	8	261	0.00644701	Zm00001d002003, Zm00001d002105, Zm00001d002275, Zm00001d002503, Zm00001d002656, Zm00001d002705, Zm00001d003031, Zm00001d003427, Zm00001d004090, Zm00001d004335, Zm00001d004361, Zm00001d004413, Zm00001d005925, Zm00001d006036, Zm00001d006125, Zm00001d006459, Zm00001d006497, Zm00001d007118, Zm00001d007215, Zm00001d007369, Zm00001d007500, Zm00001d007719, Zm00001d007755, Zm00001d007757, Zm00001d007978,…
GO:0009167	BP	e	purine ribonucleoside monophosphate metabolic process	261/5922	709/19565	0.000148071	9	261	0.00644701	Zm00001d002003, Zm00001d002105, Zm00001d002275, Zm00001d002503, Zm00001d002656, Zm00001d002705, Zm00001d003031, Zm00001d003427, Zm00001d004090, Zm00001d004335, Zm00001d004361, Zm00001d004413, Zm00001d005925, Zm00001d006036, Zm00001d006125, Zm00001d006459, Zm00001d006497, Zm00001d007118, Zm00001d007215, Zm00001d007369, Zm00001d007500, Zm00001d007719, Zm00001d007755, Zm00001d007757, Zm00001d007978,…
GO:0043631	BP	e	RNA polyadenylation	22/5922	36/19565	0.000161163	7	22	0.00693198	Zm00001d004154, Zm00001d005350, Zm00001d012831, Zm00001d014378, Zm00001d019856, Zm00001d021188, Zm00001d025450, Zm00001d025711, Zm00001d026587, Zm00001d032109, Zm00001d033448, Zm00001d033843, Zm00001d034054, Zm00001d034876, Zm00001d036594, Zm00001d041884, Zm00001d042091, Zm00001d046630, Zm00001d049442, Zm00001d050081, Zm00001d053559, Zm00001d053591
GO:0008213	BP	e	protein alkylation	155/5922	396/19565	0.000163764	7	155	0.00695948	Zm00001d001784, Zm00001d002068, Zm00001d002186, Zm00001d002330, Zm00001d002599, Zm00001d003275, Zm00001d004635, Zm00001d005085, Zm00001d005849, Zm00001d006658, Zm00001d006896, Zm00001d007133, Zm00001d007347, Zm00001d007508, Zm00001d007934, Zm00001d007947, Zm00001d007978, Zm00001d008285, Zm00001d008763, Zm00001d008941, Zm00001d009312, Zm00001d009374, Zm00001d009395, Zm00001d009396, Zm00001d009542,…
GO:0006479	BP	e	protein methylation	155/5922	396/19565	0.000163764	8	155	0.00695948	Zm00001d001784, Zm00001d002068, Zm00001d002186, Zm00001d002330, Zm00001d002599, Zm00001d003275, Zm00001d004635, Zm00001d005085, Zm00001d005849, Zm00001d006658, Zm00001d006896, Zm00001d007133, Zm00001d007347, Zm00001d007508, Zm00001d007934, Zm00001d007947, Zm00001d007978, Zm00001d008285, Zm00001d008763, Zm00001d008941, Zm00001d009312, Zm00001d009374, Zm00001d009395, Zm00001d009396, Zm00001d009542,…
GO:0006338	BP	e	chromatin remodeling	44/5922	89/19565	0.000174793	4	44	0.00738396	Zm00001d007039, Zm00001d007089, Zm00001d007133, Zm00001d008614, Zm00001d009312, Zm00001d010910, Zm00001d012166, Zm00001d012831, Zm00001d013163, Zm00001d013265, Zm00001d013702, Zm00001d014977, Zm00001d015120, Zm00001d015765, Zm00001d017660, Zm00001d020361, Zm00001d021931, Zm00001d022028, Zm00001d022405, Zm00001d022614, Zm00001d024059, Zm00001d025118, Zm00001d027326, Zm00001d030091, Zm00001d032263,…
GO:0046034	BP	e	ATP metabolic process	245/5922	663/19565	0.000179419	10	245	0.00753454	Zm00001d002105, Zm00001d002275, Zm00001d002503, Zm00001d002656, Zm00001d002705, Zm00001d003031, Zm00001d003427, Zm00001d004090, Zm00001d004335, Zm00001d004361, Zm00001d004413, Zm00001d005925, Zm00001d006036, Zm00001d006125, Zm00001d006459, Zm00001d006497, Zm00001d007118, Zm00001d007215, Zm00001d007369, Zm00001d007500, Zm00001d007719, Zm00001d007755, Zm00001d007757, Zm00001d007978, Zm00001d008284,…
GO:0031327	BP	e	negative regulation of cellular biosynthetic process	285/5922	783/19565	0.000186302	6	285	0.00777016	Zm00001d001774, Zm00001d001784, Zm00001d002068, Zm00001d002140, Zm00001d002186, Zm00001d002330, Zm00001d002340, Zm00001d002928, Zm00001d003089, Zm00001d003601, Zm00001d003889, Zm00001d004466, Zm00001d004541, Zm00001d004568, Zm00001d004635, Zm00001d004651, Zm00001d004881, Zm00001d004993, Zm00001d005085, Zm00001d005350, Zm00001d005485, Zm00001d006213, Zm00001d006236, Zm00001d006658, Zm00001d006860,…
GO:0045892	BP	e	negative regulation of transcription, DNA-templated	221/5922	591/19565	0.000187401	10	221	0.00777016	Zm00001d001784, Zm00001d002068, Zm00001d002140, Zm00001d002186, Zm00001d002330, Zm00001d003601, Zm00001d003889, Zm00001d004635, Zm00001d004881, Zm00001d004993, Zm00001d005085, Zm00001d005350, Zm00001d005485, Zm00001d006213, Zm00001d006236, Zm00001d006658, Zm00001d007675, Zm00001d007938, Zm00001d007978, Zm00001d008429, Zm00001d008618, Zm00001d008847, Zm00001d009075, Zm00001d009312, Zm00001d009374,…
GO:1902410	BP	e	mitotic cytokinetic process	95/5922	226/19565	0.000188314	4	95	0.00777016	Zm00001d001784, Zm00001d001939, Zm00001d002068, Zm00001d002186, Zm00001d002503, Zm00001d002599, Zm00001d003614, Zm00001d004979, Zm00001d005063, Zm00001d006573, Zm00001d007600, Zm00001d007677, Zm00001d007947, Zm00001d008321, Zm00001d008338, Zm00001d009312, Zm00001d009374, Zm00001d009541, Zm00001d009745, Zm00001d010135, Zm00001d010476, Zm00001d010611, Zm00001d010790, Zm00001d011140, Zm00001d011691,…
GO:0090305	BP	e	nucleic acid phosphodiester bond hydrolysis	242/5922	654/19565	0.000191941	6	242	0.00787403	Zm00001d001774, Zm00001d002140, Zm00001d002345, Zm00001d002553, Zm00001d002560, Zm00001d003047, Zm00001d003196, Zm00001d003203, Zm00001d003223, Zm00001d003227, Zm00001d003251, Zm00001d003294, Zm00001d003313, Zm00001d003684, Zm00001d004152, Zm00001d004154, Zm00001d004651, Zm00001d005350, Zm00001d005424, Zm00001d005473, Zm00001d006168, Zm00001d006350, Zm00001d006562, Zm00001d006769, Zm00001d006856,…
GO:0009116	BP	e	nucleoside metabolic process	232/5922	624/19565	0.000193941	6	232	0.00791003	Zm00001d001939, Zm00001d002105, Zm00001d002275, Zm00001d002500, Zm00001d002503, Zm00001d002656, Zm00001d002705, Zm00001d002822, Zm00001d003031, Zm00001d003157, Zm00001d003415, Zm00001d003427, Zm00001d004090, Zm00001d004172, Zm00001d004335, Zm00001d004361, Zm00001d005459, Zm00001d006459, Zm00001d006497, Zm00001d006613, Zm00001d007118, Zm00001d007500, Zm00001d007600, Zm00001d007719, Zm00001d007755,…
GO:0006346	BP	e	methylation-dependent chromatin silencing	58/5922	126/19565	0.000195048	12	58	0.00791003	Zm00001d001784, Zm00001d002330, Zm00001d003601, Zm00001d004635, Zm00001d004993, Zm00001d006658, Zm00001d007938, Zm00001d007978, Zm00001d008847, Zm00001d009312, Zm00001d010790, Zm00001d011096, Zm00001d012831, Zm00001d013060, Zm00001d013318, Zm00001d014449, Zm00001d014865, Zm00001d017239, Zm00001d018243, Zm00001d019173, Zm00001d019561, Zm00001d021636, Zm00001d021903, Zm00001d022028, Zm00001d022338,…
GO:0009629	BP	e	response to gravity	96/5922	229/19565	0.000207331	3	96	0.00836037	Zm00001d002544, Zm00001d003288, Zm00001d004125, Zm00001d004979, Zm00001d005507, Zm00001d005769, Zm00001d006357, Zm00001d006573, Zm00001d007139, Zm00001d007677, Zm00001d008618, Zm00001d008700, Zm00001d009312, Zm00001d009352, Zm00001d009562, Zm00001d009745, Zm00001d010411, Zm00001d012525, Zm00001d012749, Zm00001d013060, Zm00001d013083, Zm00001d013093, Zm00001d013441, Zm00001d013707, Zm00001d013920,…
GO:0071702	BP	e	organic substance transport	831/5922	2481/19565	0.000219032	4	831	0.008733	Zm00001d001798, Zm00001d001814, Zm00001d001825, Zm00001d001865, Zm00001d001949, Zm00001d002022, Zm00001d002105, Zm00001d002190, Zm00001d002250, Zm00001d002275, Zm00001d002440, Zm00001d002503, Zm00001d002535, Zm00001d002603, Zm00001d002640, Zm00001d002673, Zm00001d002797, Zm00001d002882, Zm00001d002925, Zm00001d003031, Zm00001d003099, Zm00001d003259, Zm00001d003460, Zm00001d003471, Zm00001d003603,…
GO:0009161	BP	e	ribonucleoside monophosphate metabolic process	268/5922	733/19565	0.000221119	8	268	0.00874213	Zm00001d002003, Zm00001d002105, Zm00001d002275, Zm00001d002500, Zm00001d002503, Zm00001d002656, Zm00001d002705, Zm00001d003031, Zm00001d003427, Zm00001d004090, Zm00001d004335, Zm00001d004361, Zm00001d004413, Zm00001d005925, Zm00001d006036, Zm00001d006125, Zm00001d006459, Zm00001d006497, Zm00001d007118, Zm00001d007215, Zm00001d007369, Zm00001d007500, Zm00001d007719, Zm00001d007755, Zm00001d007757,…
GO:0006306	BP	e	DNA methylation	78/5922	180/19565	0.000222957	9	78	0.00874213	Zm00001d001784, Zm00001d002125, Zm00001d002330, Zm00001d002599, Zm00001d003601, Zm00001d008618, Zm00001d008847, Zm00001d009312, Zm00001d009374, Zm00001d010611, Zm00001d010790, Zm00001d011096, Zm00001d012166, Zm00001d013083, Zm00001d013318, Zm00001d015765, Zm00001d016581, Zm00001d018976, Zm00001d018977, Zm00001d019173, Zm00001d019852, Zm00001d019907, Zm00001d020851, Zm00001d021636, Zm00001d021898,…
GO:0006305	BP	e	DNA alkylation	78/5922	180/19565	0.000222957	8	78	0.00874213	Zm00001d001784, Zm00001d002125, Zm00001d002330, Zm00001d002599, Zm00001d003601, Zm00001d008618, Zm00001d008847, Zm00001d009312, Zm00001d009374, Zm00001d010611, Zm00001d010790, Zm00001d011096, Zm00001d012166, Zm00001d013083, Zm00001d013318, Zm00001d015765, Zm00001d016581, Zm00001d018976, Zm00001d018977, Zm00001d019173, Zm00001d019852, Zm00001d019907, Zm00001d020851, Zm00001d021636, Zm00001d021898,…
GO:0009845	BP	e	seed germination	84/5922	197/19565	0.000231754	2	84	0.00898776	Zm00001d002642, Zm00001d002822, Zm00001d002933, Zm00001d003275, Zm00001d003614, Zm00001d004463, Zm00001d004979, Zm00001d005238, Zm00001d006595, Zm00001d006789, Zm00001d006896, Zm00001d008727, Zm00001d008846, Zm00001d010159, Zm00001d011984, Zm00001d012938, Zm00001d013019, Zm00001d013116, Zm00001d013318, Zm00001d013325, Zm00001d013385, Zm00001d014435, Zm00001d014640, Zm00001d014663, Zm00001d017936,…
GO:0009166	BP	e	nucleotide catabolic process	283/5922	780/19565	0.000248644	8	283	0.00959037	Zm00001d001939, Zm00001d002105, Zm00001d002275, Zm00001d002503, Zm00001d002656, Zm00001d002705, Zm00001d002822, Zm00001d003031, Zm00001d003083, Zm00001d003427, Zm00001d003947, Zm00001d004090, Zm00001d004172, Zm00001d004335, Zm00001d004361, Zm00001d004413, Zm00001d005925, Zm00001d006036, Zm00001d006125, Zm00001d006459, Zm00001d006497, Zm00001d006613, Zm00001d007118, Zm00001d007215, Zm00001d007369,…
GO:0009205	BP	e	purine ribonucleoside triphosphate metabolic process	296/5922	820/19565	0.000258334	9	296	0.00991024	Zm00001d001939, Zm00001d002105, Zm00001d002275, Zm00001d002503, Zm00001d002656, Zm00001d002705, Zm00001d002822, Zm00001d003031, Zm00001d003415, Zm00001d003427, Zm00001d004090, Zm00001d004172, Zm00001d004335, Zm00001d004361, Zm00001d004413, Zm00001d005925, Zm00001d006036, Zm00001d006125, Zm00001d006459, Zm00001d006497, Zm00001d006613, Zm00001d007118, Zm00001d007215, Zm00001d007369, Zm00001d007500,…
GO:0009311	BP	p	oligosaccharide metabolic process	57/5922	290/19565	4.62947e-05	4	57	0.0023637	Zm00001d002326, Zm00001d002419, Zm00001d002822, Zm00001d004438, Zm00001d005925, Zm00001d008338, Zm00001d008940, Zm00001d009930, Zm00001d010135, Zm00001d011183, Zm00001d012851, Zm00001d013099, Zm00001d013385, Zm00001d014187, Zm00001d015570, Zm00001d016854, Zm00001d018488, Zm00001d018857, Zm00001d019297, Zm00001d019552, Zm00001d019586, Zm00001d020272, Zm00001d020908, Zm00001d021245, Zm00001d022179,…
GO:0009809	BP	p	lignin biosynthetic process	7/5922	68/19565	0.000160716	6	7	0.00693198	Zm00001d005998, Zm00001d009666, Zm00001d015513, Zm00001d019669, Zm00001d037029, Zm00001d039157, Zm00001d045101
GO:0005984	BP	p	disaccharide metabolic process	40/5922	212/19565	0.000212403	5	40	0.00851654	Zm00001d002326, Zm00001d002419, Zm00001d002822, Zm00001d004438, Zm00001d005925, Zm00001d008338, Zm00001d008940, Zm00001d009930, Zm00001d010135, Zm00001d011183, Zm00001d014187, Zm00001d015570, Zm00001d016854, Zm00001d018488, Zm00001d019297, Zm00001d020272, Zm00001d020908, Zm00001d021245, Zm00001d022179, Zm00001d022387, Zm00001d024821, Zm00001d025470, Zm00001d025509, Zm00001d026669, Zm00001d028272,…
GO:0044550	BP	p	secondary metabolite biosynthetic process	112/5922	491/19565	0.000224894	3	112	0.00876964	Zm00001d001881, Zm00001d002250, Zm00001d002419, Zm00001d003283, Zm00001d004413, Zm00001d004438, Zm00001d004463, Zm00001d004754, Zm00001d004960, Zm00001d005082, Zm00001d005346, Zm00001d005998, Zm00001d006236, Zm00001d007935, Zm00001d008600, Zm00001d008940, Zm00001d008984, Zm00001d009666, Zm00001d009753, Zm00001d010201, Zm00001d010520, Zm00001d010521, Zm00001d011366, Zm00001d011438, Zm00001d011649,…
GO:0032040	CC	e	small-subunit processome	42/5922	62/19565	1.07793e-06	4	42	0.000688517	Zm00001d007484, Zm00001d007934, Zm00001d013330, Zm00001d013528, Zm00001d013697, Zm00001d014626, Zm00001d014766, Zm00001d014991, Zm00001d015918, Zm00001d017469, Zm00001d019108, Zm00001d020236, Zm00001d021313, Zm00001d023373, Zm00001d026022, Zm00001d026195, Zm00001d027706, Zm00001d028786, Zm00001d029104, Zm00001d029144, Zm00001d029174, Zm00001d031326, Zm00001d033168, Zm00001d033549, Zm00001d033912,…
GO:0030684	CC	e	preribosome	78/5922	133/19565	1.48334e-06	3	78	0.000688517	Zm00001d001994, Zm00001d004090, Zm00001d004992, Zm00001d006361, Zm00001d006871, Zm00001d007145, Zm00001d007484, Zm00001d007934, Zm00001d009690, Zm00001d011779, Zm00001d012003, Zm00001d013072, Zm00001d013330, Zm00001d013528, Zm00001d013697, Zm00001d014585, Zm00001d014626, Zm00001d014766, Zm00001d014988, Zm00001d014991, Zm00001d015449, Zm00001d015662, Zm00001d015918, Zm00001d017469, Zm00001d018295,…
GO:0030120	CC	e	vesicle coat	47/5922	85/19565	2.18823e-06	5	47	0.000688517	Zm00001d001814, Zm00001d002925, Zm00001d004466, Zm00001d004667, Zm00001d004807, Zm00001d005090, Zm00001d005902, Zm00001d007075, Zm00001d007758, Zm00001d008218, Zm00001d009150, Zm00001d010975, Zm00001d011411, Zm00001d011676, Zm00001d012061, Zm00001d013441, Zm00001d014898, Zm00001d014974, Zm00001d016402, Zm00001d016559, Zm00001d017675, Zm00001d022378, Zm00001d023218, Zm00001d023943, Zm00001d026283,…
GO:0080008	CC	e	Cul4-RING E3 ubiquitin ligase complex	59/5922	114/19565	2.85976e-06	6	59	0.000688517	Zm00001d001828, Zm00001d002933, Zm00001d005063, Zm00001d005269, Zm00001d007075, Zm00001d007577, Zm00001d008597, Zm00001d008654, Zm00001d009745, Zm00001d010262, Zm00001d010305, Zm00001d010850, Zm00001d011140, Zm00001d012620, Zm00001d013116, Zm00001d013441, Zm00001d013702, Zm00001d014078, Zm00001d014085, Zm00001d014766, Zm00001d017046, Zm00001d018207, Zm00001d018382, Zm00001d018873, Zm00001d019200,…
GO:1990234	CC	e	transferase complex	310/5922	793/19565	5.42546e-06	3	310	0.000819922	Zm00001d001769, Zm00001d001828, Zm00001d001997, Zm00001d002125, Zm00001d002140, Zm00001d002250, Zm00001d002284, Zm00001d002819, Zm00001d002882, Zm00001d002907, Zm00001d002915, Zm00001d002933, Zm00001d002944, Zm00001d003076, Zm00001d003203, Zm00001d003207, Zm00001d003745, Zm00001d003911, Zm00001d003947, Zm00001d004708, Zm00001d004737, Zm00001d004856, Zm00001d005063, Zm00001d005108, Zm00001d005127,…
GO:1902494	CC	e	catalytic complex	489/5922	1341/19565	7.80269e-06	2	489	0.000855457	Zm00001d001769, Zm00001d001825, Zm00001d001828, Zm00001d001997, Zm00001d002125, Zm00001d002140, Zm00001d002250, Zm00001d002284, Zm00001d002336, Zm00001d002819, Zm00001d002882, Zm00001d002907, Zm00001d002915, Zm00001d002933, Zm00001d002944, Zm00001d003076, Zm00001d003203, Zm00001d003207, Zm00001d003400, Zm00001d003427, Zm00001d003745, Zm00001d003911, Zm00001d003947, Zm00001d004708, Zm00001d004737,…
GO:0044428	CC	e	nuclear part	770/5922	2154/19565	8.48121e-06	4	770	0.000855457	Zm00001d001808, Zm00001d001949, Zm00001d001997, Zm00001d002125, Zm00001d002140, Zm00001d002190, Zm00001d002241, Zm00001d002250, Zm00001d002316, Zm00001d002390, Zm00001d002907, Zm00001d002915, Zm00001d003031, Zm00001d003076, Zm00001d003203, Zm00001d003220, Zm00001d003228, Zm00001d003251, Zm00001d003258, Zm00001d003477, Zm00001d003492, Zm00001d003680, Zm00001d003812, Zm00001d003984, Zm00001d004118,…
GO:0030131	CC	e	clathrin adaptor complex	20/5922	28/19565	8.49088e-06	5	20	0.000855457	Zm00001d002925, Zm00001d011411, Zm00001d011676, Zm00001d012061, Zm00001d017675, Zm00001d023910, Zm00001d023943, Zm00001d027333, Zm00001d029196, Zm00001d036168, Zm00001d036305, Zm00001d041785, Zm00001d042370, Zm00001d043726, Zm00001d045195, Zm00001d047464, Zm00001d048511, Zm00001d050715, Zm00001d051998, Zm00001d054005
GO:0032991	CC	e	protein-containing complex	1500/5922	4362/19565	1.11143e-05	1	1500	0.00103363	Zm00001d001769, Zm00001d001774, Zm00001d001808, Zm00001d001814, Zm00001d001825, Zm00001d001828, Zm00001d001858, Zm00001d001871, Zm00001d001898, Zm00001d001939, Zm00001d001949, Zm00001d001994, Zm00001d001997, Zm00001d002018, Zm00001d002058, Zm00001d002104, Zm00001d002105, Zm00001d002125, Zm00001d002140, Zm00001d002166, Zm00001d002186, Zm00001d002241, Zm00001d002250, Zm00001d002253, Zm00001d002284,…
GO:0030126	CC	e	COPI vesicle coat	25/5922	39/19565	1.37756e-05	6	25	0.00118962	Zm00001d004807, Zm00001d007758, Zm00001d008218, Zm00001d010975, Zm00001d012061, Zm00001d013441, Zm00001d014974, Zm00001d016402, Zm00001d016559, Zm00001d023943, Zm00001d026283, Zm00001d028332, Zm00001d029422, Zm00001d029889, Zm00001d033368, Zm00001d033734, Zm00001d035492, Zm00001d036161, Zm00001d039411, Zm00001d040503, Zm00001d041785, Zm00001d042370, Zm00001d045379, Zm00001d049821, Zm00001d052351
GO:0035032	CC	e	phosphatidylinositol 3-kinase complex, class III	11/5922	12/19565	1.68391e-05	6	11	0.00124162	Zm00001d011984, Zm00001d018355, Zm00001d018382, Zm00001d028261, Zm00001d029081, Zm00001d040016, Zm00001d040846, Zm00001d042303, Zm00001d048049, Zm00001d049474, Zm00001d050219
GO:0005942	CC	e	phosphatidylinositol 3-kinase complex	11/5922	12/19565	1.68391e-05	5	11	0.00124162	Zm00001d011984, Zm00001d018355, Zm00001d018382, Zm00001d028261, Zm00001d029081, Zm00001d040016, Zm00001d040846, Zm00001d042303, Zm00001d048049, Zm00001d049474, Zm00001d050219
GO:0005829	CC	e	cytosol	935/5922	2758/19565	1.74587e-05	4	935	0.00124162	Zm00001d001769, Zm00001d001865, Zm00001d001871, Zm00001d001898, Zm00001d001962, Zm00001d001994, Zm00001d002026, Zm00001d002051, Zm00001d002085, Zm00001d002105, Zm00001d002166, Zm00001d002250, Zm00001d002316, Zm00001d002326, Zm00001d002340, Zm00001d002418, Zm00001d002422, Zm00001d002540, Zm00001d002737, Zm00001d002822, Zm00001d002891, Zm00001d002925, Zm00001d002940, Zm00001d003076, Zm00001d003081,…
GO:0030119	CC	e	AP-type membrane coat adaptor complex	23/5922	35/19565	1.9121e-05	4	23	0.00128429	Zm00001d002925, Zm00001d011411, Zm00001d011676, Zm00001d012061, Zm00001d017675, Zm00001d023910, Zm00001d023943, Zm00001d027333, Zm00001d029196, Zm00001d035093, Zm00001d036168, Zm00001d036305, Zm00001d041626, Zm00001d041785, Zm00001d042370, Zm00001d043726, Zm00001d045195, Zm00001d047464, Zm00001d048511, Zm00001d050256, Zm00001d050715, Zm00001d051998, Zm00001d054005
GO:0044454	CC	e	nuclear chromosome part	109/5922	255/19565	2.54381e-05	5	109	0.00161867	Zm00001d002125, Zm00001d002316, Zm00001d003258, Zm00001d003492, Zm00001d006213, Zm00001d006357, Zm00001d006428, Zm00001d007039, Zm00001d008614, Zm00001d008847, Zm00001d009312, Zm00001d009374, Zm00001d009823, Zm00001d010217, Zm00001d010406, Zm00001d010611, Zm00001d010997, Zm00001d011360, Zm00001d011691, Zm00001d012156, Zm00001d012822, Zm00001d013060, Zm00001d013274, Zm00001d013392, Zm00001d013683,…
GO:0030117	CC	e	membrane coat	61/5922	129/19565	4.66811e-05	4	61	0.00282187	Zm00001d001814, Zm00001d002925, Zm00001d004466, Zm00001d004667, Zm00001d004807, Zm00001d005090, Zm00001d005902, Zm00001d007075, Zm00001d007758, Zm00001d008218, Zm00001d009150, Zm00001d010975, Zm00001d011309, Zm00001d011411, Zm00001d011483, Zm00001d011623, Zm00001d011676, Zm00001d012061, Zm00001d013128, Zm00001d013441, Zm00001d014898, Zm00001d014974, Zm00001d016402, Zm00001d016559, Zm00001d016858,…
GO:0044452	CC	e	nucleolar part	43/5922	84/19565	6.63208e-05	5	43	0.00381818	Zm00001d002125, Zm00001d002316, Zm00001d007484, Zm00001d007934, Zm00001d008327, Zm00001d008618, Zm00001d013330, Zm00001d013528, Zm00001d013697, Zm00001d014626, Zm00001d014766, Zm00001d020706, Zm00001d022058, Zm00001d022265, Zm00001d026195, Zm00001d027706, Zm00001d029055, Zm00001d029144, Zm00001d029174, Zm00001d032587, Zm00001d033549, Zm00001d033912, Zm00001d034259, Zm00001d035256, Zm00001d036776,…
GO:0000123	CC	e	histone acetyltransferase complex	33/5922	61/19565	0.000119344	6	33	0.0063266	Zm00001d001997, Zm00001d002250, Zm00001d005516, Zm00001d007259, Zm00001d008763, Zm00001d011089, Zm00001d013060, Zm00001d013209, Zm00001d015120, Zm00001d015765, Zm00001d016506, Zm00001d021866, Zm00001d021868, Zm00001d021931, Zm00001d022338, Zm00001d024088, Zm00001d026492, Zm00001d027326, Zm00001d031041, Zm00001d031291, Zm00001d033849, Zm00001d034131, Zm00001d035012, Zm00001d036724, Zm00001d039608,…
GO:0070603	CC	e	SWI/SNF superfamily-type complex	26/5922	45/19565	0.000133685	6	26	0.0063266	Zm00001d007039, Zm00001d008614, Zm00001d009312, Zm00001d010997, Zm00001d013060, Zm00001d013702, Zm00001d015120, Zm00001d015765, Zm00001d017660, Zm00001d019664, Zm00001d021931, Zm00001d022614, Zm00001d023767, Zm00001d025118, Zm00001d027326, Zm00001d034597, Zm00001d039595, Zm00001d040831, Zm00001d041601, Zm00001d041847, Zm00001d042960, Zm00001d045433, Zm00001d047471, Zm00001d051507, Zm00001d052853,…
GO:0005634	CC	e	nucleus	1670/5922	5157/19565	0.000136056	5	1670	0.0063266	Zm00001d001774, Zm00001d001784, Zm00001d001798, Zm00001d001824, Zm00001d001825, Zm00001d001837, Zm00001d001858, Zm00001d001865, Zm00001d001871, Zm00001d001897, Zm00001d001898, Zm00001d001907, Zm00001d001936, Zm00001d001952, Zm00001d001959, Zm00001d001962, Zm00001d001974, Zm00001d001994, Zm00001d002018, Zm00001d002026, Zm00001d002079, Zm00001d002080, Zm00001d002126, Zm00001d002166, Zm00001d002186,…
GO:0044451	CC	e	nucleoplasm part	204/5922	540/19565	0.000169622	5	204	0.00759532	Zm00001d001997, Zm00001d002140, Zm00001d002250, Zm00001d003076, Zm00001d003203, Zm00001d003258, Zm00001d003477, Zm00001d004118, Zm00001d004154, Zm00001d005350, Zm00001d005507, Zm00001d005516, Zm00001d005573, Zm00001d005736, Zm00001d006244, Zm00001d006408, Zm00001d007133, Zm00001d007259, Zm00001d007947, Zm00001d008429, Zm00001d008763, Zm00001d008847, Zm00001d009761, Zm00001d009847, Zm00001d010217,…
GO:0061695	CC	e	transferase complex, transferring phosphorus-containing groups	72/5922	164/19565	0.000222587	4	72	0.00946446	Zm00001d002125, Zm00001d002140, Zm00001d002819, Zm00001d002907, Zm00001d002915, Zm00001d003076, Zm00001d003203, Zm00001d004856, Zm00001d006408, Zm00001d007133, Zm00001d007500, Zm00001d008816, Zm00001d009723, Zm00001d010476, Zm00001d011762, Zm00001d011945, Zm00001d011984, Zm00001d013683, Zm00001d015493, Zm00001d016581, Zm00001d017392, Zm00001d017830, Zm00001d018355, Zm00001d018382, Zm00001d019681,…
GO:0070772	CC	e	PAS complex	7/5922	7/19565	0.000232191	7	7	0.00946446	Zm00001d018355, Zm00001d028261, Zm00001d029081, Zm00001d040016, Zm00001d040846, Zm00001d048049, Zm00001d049474
GO:0000139	CC	e	Golgi membrane	161/5922	416/19565	0.00023485	5	161	0.00946446	Zm00001d001814, Zm00001d001898, Zm00001d002388, Zm00001d002631, Zm00001d003352, Zm00001d003878, Zm00001d004396, Zm00001d004466, Zm00001d004467, Zm00001d004667, Zm00001d004807, Zm00001d005090, Zm00001d005902, Zm00001d006670, Zm00001d006722, Zm00001d006737, Zm00001d007184, Zm00001d007577, Zm00001d007758, Zm00001d007762, Zm00001d007764, Zm00001d007973, Zm00001d008218, Zm00001d009150, Zm00001d009572,…
GO:0015934	CC	p	large ribosomal subunit	36/5922	241/19565	2.72545e-06	5	36	0.000688517	Zm00001d002253, Zm00001d003680, Zm00001d004841, Zm00001d006100, Zm00001d006510, Zm00001d010994, Zm00001d011536, Zm00001d013253, Zm00001d013332, Zm00001d014585, Zm00001d016200, Zm00001d017320, Zm00001d019110, Zm00001d019699, Zm00001d021061, Zm00001d024373, Zm00001d028622, Zm00001d029027, Zm00001d037620, Zm00001d038117, Zm00001d038591, Zm00001d038975, Zm00001d040005, Zm00001d041838, Zm00001d042525,…
GO:0022625	CC	p	cytosolic large ribosomal subunit	28/5922	197/19565	3.41696e-06	6	28	0.000688517	Zm00001d002253, Zm00001d003680, Zm00001d004841, Zm00001d006100, Zm00001d006510, Zm00001d011536, Zm00001d014585, Zm00001d016200, Zm00001d017320, Zm00001d019110, Zm00001d021061, Zm00001d024373, Zm00001d028622, Zm00001d029027, Zm00001d037620, Zm00001d038117, Zm00001d038975, Zm00001d040005, Zm00001d041838, Zm00001d042525, Zm00001d043097, Zm00001d045053, Zm00001d045577, Zm00001d045578, Zm00001d048382,…
GO:0044391	CC	p	ribosomal subunit	72/5922	399/19565	4.41424e-06	4	72	0.000762402	Zm00001d002253, Zm00001d003427, Zm00001d003680, Zm00001d004841, Zm00001d006100, Zm00001d006510, Zm00001d006774, Zm00001d006871, Zm00001d006899, Zm00001d008511, Zm00001d009749, Zm00001d010220, Zm00001d010994, Zm00001d011536, Zm00001d013253, Zm00001d013332, Zm00001d014585, Zm00001d014924, Zm00001d016200, Zm00001d016835, Zm00001d017150, Zm00001d017320, Zm00001d017832, Zm00001d019110, Zm00001d019699,…
GO:0044445	CC	p	cytosolic part	112/5922	530/19565	6.16077e-06	4	112	0.000827597	Zm00001d002253, Zm00001d003680, Zm00001d004841, Zm00001d005238, Zm00001d006100, Zm00001d006125, Zm00001d006510, Zm00001d006868, Zm00001d006871, Zm00001d006899, Zm00001d007192, Zm00001d007215, Zm00001d007508, Zm00001d007960, Zm00001d008816, Zm00001d009749, Zm00001d010220, Zm00001d010994, Zm00001d011504, Zm00001d011536, Zm00001d011945, Zm00001d012159, Zm00001d013751, Zm00001d013920, Zm00001d014090,…
GO:0005618	CC	p	cell wall	270/5922	1076/19565	0.000129798	3	270	0.0063266	Zm00001d001798, Zm00001d002295, Zm00001d002410, Zm00001d002422, Zm00001d002548, Zm00001d002597, Zm00001d002703, Zm00001d002897, Zm00001d002901, Zm00001d002944, Zm00001d003186, Zm00001d003446, Zm00001d003617, Zm00001d003654, Zm00001d003668, Zm00001d003680, Zm00001d003684, Zm00001d003784, Zm00001d004075, Zm00001d004635, Zm00001d004754, Zm00001d004768, Zm00001d004841, Zm00001d005248, Zm00001d005346,…
GO:0030312	CC	p	external encapsulating structure	271/5922	1080/19565	0.00013333	2	271	0.0063266	Zm00001d001798, Zm00001d002295, Zm00001d002410, Zm00001d002422, Zm00001d002548, Zm00001d002597, Zm00001d002703, Zm00001d002897, Zm00001d002901, Zm00001d002944, Zm00001d003186, Zm00001d003446, Zm00001d003617, Zm00001d003654, Zm00001d003668, Zm00001d003680, Zm00001d003684, Zm00001d003784, Zm00001d004075, Zm00001d004635, Zm00001d004754, Zm00001d004768, Zm00001d004841, Zm00001d005248, Zm00001d005346,…
GO:0030515	MF	e	snoRNA binding	27/5922	35/19565	6.15828e-07	5	27	0.00194186	Zm00001d001808, Zm00001d007484, Zm00001d007934, Zm00001d013697, Zm00001d014626, Zm00001d019108, Zm00001d019200, Zm00001d023373, Zm00001d026195, Zm00001d027706, Zm00001d029034, Zm00001d029046, Zm00001d029144, Zm00001d029174, Zm00001d033168, Zm00001d033912, Zm00001d034259, Zm00001d035578, Zm00001d036776, Zm00001d038807, Zm00001d038818, Zm00001d039758, Zm00001d043108, Zm00001d047472, Zm00001d047481,…
GO:0070035	MF	e	purine NTP-dependent helicase activity	70/5922	134/19565	2.69239e-06	8	70	0.00194186	Zm00001d003031, Zm00001d003427, Zm00001d006459, Zm00001d006497, Zm00001d007719, Zm00001d007755, Zm00001d007757, Zm00001d007769, Zm00001d007978, Zm00001d008614, Zm00001d009761, Zm00001d010225, Zm00001d010866, Zm00001d011150, Zm00001d011155, Zm00001d011963, Zm00001d013358, Zm00001d013528, Zm00001d014673, Zm00001d014787, Zm00001d015120, Zm00001d015251, Zm00001d015314, Zm00001d015893, Zm00001d017558,…
GO:0008026	MF	e	ATP-dependent helicase activity	70/5922	134/19565	2.69239e-06	9	70	0.00194186	Zm00001d003031, Zm00001d003427, Zm00001d006459, Zm00001d006497, Zm00001d007719, Zm00001d007755, Zm00001d007757, Zm00001d007769, Zm00001d007978, Zm00001d008614, Zm00001d009761, Zm00001d010225, Zm00001d010866, Zm00001d011150, Zm00001d011155, Zm00001d011963, Zm00001d013358, Zm00001d013528, Zm00001d014673, Zm00001d014787, Zm00001d015120, Zm00001d015251, Zm00001d015314, Zm00001d015893, Zm00001d017558,…
GO:0004386	MF	e	helicase activity	125/5922	258/19565	2.96753e-06	7	125	0.00194186	Zm00001d002553, Zm00001d002656, Zm00001d003031, Zm00001d003427, Zm00001d004090, Zm00001d004568, Zm00001d004573, Zm00001d006428, Zm00001d006438, Zm00001d006459, Zm00001d006497, Zm00001d006798, Zm00001d007089, Zm00001d007719, Zm00001d007755, Zm00001d007757, Zm00001d007769, Zm00001d007978, Zm00001d008614, Zm00001d009312, Zm00001d009374, Zm00001d009761, Zm00001d010225, Zm00001d010406, Zm00001d010611,…
GO:0042623	MF	e	ATPase activity, coupled	195/5922	462/19565	4.66589e-06	8	195	0.00194186	Zm00001d002105, Zm00001d002275, Zm00001d002503, Zm00001d002560, Zm00001d002705, Zm00001d003031, Zm00001d003400, Zm00001d003427, Zm00001d004335, Zm00001d004361, Zm00001d004707, Zm00001d004821, Zm00001d004925, Zm00001d006459, Zm00001d006497, Zm00001d007118, Zm00001d007215, Zm00001d007500, Zm00001d007719, Zm00001d007755, Zm00001d007757, Zm00001d007769, Zm00001d007978, Zm00001d008330, Zm00001d008614,…
GO:0016887	MF	e	ATPase activity	232/5922	581/19565	5.30562e-06	7	232	0.00194186	Zm00001d002105, Zm00001d002186, Zm00001d002275, Zm00001d002503, Zm00001d002560, Zm00001d002705, Zm00001d003031, Zm00001d003400, Zm00001d003427, Zm00001d004118, Zm00001d004335, Zm00001d004361, Zm00001d004707, Zm00001d004821, Zm00001d004925, Zm00001d006459, Zm00001d006497, Zm00001d007118, Zm00001d007139, Zm00001d007215, Zm00001d007500, Zm00001d007719, Zm00001d007755, Zm00001d007757, Zm00001d007769,…
GO:0017111	MF	e	nucleoside-triphosphatase activity	405/5922	1054/19565	6.11832e-06	6	405	0.00194186	Zm00001d001825, Zm00001d001939, Zm00001d002105, Zm00001d002186, Zm00001d002275, Zm00001d002503, Zm00001d002553, Zm00001d002560, Zm00001d002656, Zm00001d002705, Zm00001d002822, Zm00001d003031, Zm00001d003186, Zm00001d003400, Zm00001d003427, Zm00001d004012, Zm00001d004090, Zm00001d004118, Zm00001d004172, Zm00001d004335, Zm00001d004361, Zm00001d004568, Zm00001d004573, Zm00001d004707, Zm00001d004821,…
GO:0016817	MF	e	hydrolase activity, acting on acid anhydrides	435/5922	1169/19565	6.67863e-06	3	435	0.00194186	Zm00001d001825, Zm00001d001939, Zm00001d002105, Zm00001d002186, Zm00001d002275, Zm00001d002503, Zm00001d002553, Zm00001d002560, Zm00001d002656, Zm00001d002705, Zm00001d002822, Zm00001d003031, Zm00001d003186, Zm00001d003400, Zm00001d003427, Zm00001d004012, Zm00001d004090, Zm00001d004118, Zm00001d004172, Zm00001d004335, Zm00001d004361, Zm00001d004458, Zm00001d004568, Zm00001d004573, Zm00001d004707,…
GO:0016462	MF	e	pyrophosphatase activity	423/5922	1136/19565	6.85555e-06	5	423	0.00194186	Zm00001d001825, Zm00001d001939, Zm00001d002105, Zm00001d002186, Zm00001d002275, Zm00001d002503, Zm00001d002553, Zm00001d002560, Zm00001d002656, Zm00001d002705, Zm00001d002822, Zm00001d003031, Zm00001d003186, Zm00001d003400, Zm00001d003427, Zm00001d004012, Zm00001d004090, Zm00001d004118, Zm00001d004172, Zm00001d004335, Zm00001d004361, Zm00001d004458, Zm00001d004568, Zm00001d004573, Zm00001d004707,…
GO:0016818	MF	e	hydrolase activity, acting on acid anhydrides, in phosphorus-containing anhydrides	428/5922	1155/19565	6.91377e-06	4	428	0.00194186	Zm00001d001825, Zm00001d001939, Zm00001d002105, Zm00001d002186, Zm00001d002275, Zm00001d002503, Zm00001d002553, Zm00001d002560, Zm00001d002656, Zm00001d002705, Zm00001d002822, Zm00001d003031, Zm00001d003186, Zm00001d003400, Zm00001d003427, Zm00001d004012, Zm00001d004090, Zm00001d004118, Zm00001d004172, Zm00001d004335, Zm00001d004361, Zm00001d004458, Zm00001d004568, Zm00001d004573, Zm00001d004707,…
GO:0003723	MF	e	RNA binding	638/5922	1783/19565	8.05093e-06	4	638	0.00194186	Zm00001d001808, Zm00001d001834, Zm00001d001933, Zm00001d002166, Zm00001d002316, Zm00001d002336, Zm00001d002345, Zm00001d002419, Zm00001d002512, Zm00001d002703, Zm00001d002737, Zm00001d002781, Zm00001d002822, Zm00001d003047, Zm00001d003196, Zm00001d003198, Zm00001d003223, Zm00001d003227, Zm00001d003288, Zm00001d003294, Zm00001d003313, Zm00001d003329, Zm00001d003427, Zm00001d003680, Zm00001d003902,…
GO:0030554	MF	e	adenyl nucleotide binding	913/5922	2665/19565	1.06772e-05	6	913	0.00194186	Zm00001d001766, Zm00001d001798, Zm00001d001877, Zm00001d001880, Zm00001d001974, Zm00001d002003, Zm00001d002026, Zm00001d002051, Zm00001d002068, Zm00001d002104, Zm00001d002126, Zm00001d002163, Zm00001d002167, Zm00001d002168, Zm00001d002186, Zm00001d002275, Zm00001d002283, Zm00001d002352, Zm00001d002390, Zm00001d002418, Zm00001d002500, Zm00001d002503, Zm00001d002540, Zm00001d002553, Zm00001d002560,…
GO:0000166	MF	e	nucleotide binding	1353/5922	4011/19565	1.10461e-05	4	1353	0.00194186	Zm00001d001766, Zm00001d001798, Zm00001d001825, Zm00001d001828, Zm00001d001871, Zm00001d001877, Zm00001d001880, Zm00001d001905, Zm00001d001939, Zm00001d001959, Zm00001d001974, Zm00001d002003, Zm00001d002024, Zm00001d002026, Zm00001d002051, Zm00001d002068, Zm00001d002104, Zm00001d002122, Zm00001d002126, Zm00001d002163, Zm00001d002167, Zm00001d002168, Zm00001d002186, Zm00001d002275, Zm00001d002283,…
GO:1901265	MF	e	nucleoside phosphate binding	1353/5922	4011/19565	1.10461e-05	3	1353	0.00194186	Zm00001d001766, Zm00001d001798, Zm00001d001825, Zm00001d001828, Zm00001d001871, Zm00001d001877, Zm00001d001880, Zm00001d001905, Zm00001d001939, Zm00001d001959, Zm00001d001974, Zm00001d002003, Zm00001d002024, Zm00001d002026, Zm00001d002051, Zm00001d002068, Zm00001d002104, Zm00001d002122, Zm00001d002126, Zm00001d002163, Zm00001d002167, Zm00001d002168, Zm00001d002186, Zm00001d002275, Zm00001d002283,…
GO:0036094	MF	e	small molecule binding	1447/5922	4317/19565	1.12453e-05	2	1447	0.00194186	Zm00001d001766, Zm00001d001798, Zm00001d001825, Zm00001d001828, Zm00001d001871, Zm00001d001877, Zm00001d001880, Zm00001d001905, Zm00001d001939, Zm00001d001959, Zm00001d001974, Zm00001d002003, Zm00001d002024, Zm00001d002026, Zm00001d002051, Zm00001d002068, Zm00001d002104, Zm00001d002122, Zm00001d002125, Zm00001d002126, Zm00001d002163, Zm00001d002167, Zm00001d002168, Zm00001d002186, Zm00001d002275,…
GO:0005524	MF	e	ATP binding	849/5922	2466/19565	1.153e-05	8	849	0.00194186	Zm00001d001766, Zm00001d001877, Zm00001d001880, Zm00001d001974, Zm00001d002003, Zm00001d002026, Zm00001d002051, Zm00001d002068, Zm00001d002104, Zm00001d002163, Zm00001d002167, Zm00001d002168, Zm00001d002186, Zm00001d002275, Zm00001d002283, Zm00001d002352, Zm00001d002390, Zm00001d002418, Zm00001d002500, Zm00001d002503, Zm00001d002540, Zm00001d002553, Zm00001d002560, Zm00001d002599, Zm00001d002656,…
GO:0032559	MF	e	adenyl ribonucleotide binding	910/5922	2656/19565	1.15373e-05	7	910	0.00194186	Zm00001d001766, Zm00001d001798, Zm00001d001877, Zm00001d001880, Zm00001d001974, Zm00001d002003, Zm00001d002026, Zm00001d002051, Zm00001d002068, Zm00001d002104, Zm00001d002126, Zm00001d002163, Zm00001d002167, Zm00001d002168, Zm00001d002186, Zm00001d002275, Zm00001d002283, Zm00001d002352, Zm00001d002390, Zm00001d002418, Zm00001d002500, Zm00001d002503, Zm00001d002540, Zm00001d002553, Zm00001d002560,…
GO:0003724	MF	e	RNA helicase activity	41/5922	75/19565	1.20623e-05	8	41	0.00194186	Zm00001d003031, Zm00001d003427, Zm00001d006438, Zm00001d006459, Zm00001d006497, Zm00001d007719, Zm00001d007755, Zm00001d007769, Zm00001d009761, Zm00001d010225, Zm00001d011155, Zm00001d011963, Zm00001d013358, Zm00001d013528, Zm00001d014673, Zm00001d014787, Zm00001d015314, Zm00001d015893, Zm00001d017808, Zm00001d018516, Zm00001d019449, Zm00001d020357, Zm00001d022246, Zm00001d024533, Zm00001d027748,…
GO:0003676	MF	e	nucleic acid binding	1629/5922	4633/19565	1.21177e-05	3	1629	0.00194186	Zm00001d001774, Zm00001d001784, Zm00001d001808, Zm00001d001824, Zm00001d001834, Zm00001d001837, Zm00001d001858, Zm00001d001866, Zm00001d001907, Zm00001d001933, Zm00001d001936, Zm00001d001937, Zm00001d001952, Zm00001d001962, Zm00001d002018, Zm00001d002079, Zm00001d002122, Zm00001d002125, Zm00001d002126, Zm00001d002166, Zm00001d002241, Zm00001d002316, Zm00001d002330, Zm00001d002336, Zm00001d002345,…
GO:0005488	MF	e	binding	4272/5922	13474/19565	1.34273e-05	1	4272	0.00198625	Zm00001d001766, Zm00001d001769, Zm00001d001774, Zm00001d001784, Zm00001d001798, Zm00001d001808, Zm00001d001824, Zm00001d001825, Zm00001d001828, Zm00001d001834, Zm00001d001837, Zm00001d001858, Zm00001d001862, Zm00001d001866, Zm00001d001871, Zm00001d001877, Zm00001d001880, Zm00001d001881, Zm00001d001898, Zm00001d001905, Zm00001d001907, Zm00001d001933, Zm00001d001936, Zm00001d001937, Zm00001d001939,…
GO:1901363	MF	e	heterocyclic compound binding	2724/5922	8203/19565	1.44505e-05	2	2724	0.00198625	Zm00001d001766, Zm00001d001774, Zm00001d001784, Zm00001d001798, Zm00001d001808, Zm00001d001824, Zm00001d001825, Zm00001d001828, Zm00001d001834, Zm00001d001837, Zm00001d001858, Zm00001d001866, Zm00001d001871, Zm00001d001877, Zm00001d001880, Zm00001d001905, Zm00001d001907, Zm00001d001933, Zm00001d001936, Zm00001d001937, Zm00001d001939, Zm00001d001952, Zm00001d001959, Zm00001d001962, Zm00001d001974,…
GO:0097159	MF	e	organic cyclic compound binding	2728/5922	8212/19565	1.44986e-05	2	2728	0.00198625	Zm00001d001766, Zm00001d001774, Zm00001d001784, Zm00001d001798, Zm00001d001808, Zm00001d001824, Zm00001d001825, Zm00001d001828, Zm00001d001834, Zm00001d001837, Zm00001d001858, Zm00001d001866, Zm00001d001871, Zm00001d001877, Zm00001d001880, Zm00001d001905, Zm00001d001907, Zm00001d001933, Zm00001d001936, Zm00001d001937, Zm00001d001939, Zm00001d001952, Zm00001d001959, Zm00001d001962, Zm00001d001974,…
GO:0140098	MF	e	catalytic activity, acting on RNA	228/5922	591/19565	1.48737e-05	2	228	0.00198625	Zm00001d001774, Zm00001d002104, Zm00001d002125, Zm00001d002403, Zm00001d002819, Zm00001d002907, Zm00001d002915, Zm00001d002956, Zm00001d003031, Zm00001d003089, Zm00001d003198, Zm00001d003203, Zm00001d003427, Zm00001d003879, Zm00001d004541, Zm00001d004568, Zm00001d005193, Zm00001d005558, Zm00001d005847, Zm00001d005980, Zm00001d006296, Zm00001d006350, Zm00001d006377, Zm00001d006438, Zm00001d006459,…
GO:0032553	MF	e	ribonucleotide binding	1023/5922	3031/19565	1.6911e-05	5	1023	0.00211467	Zm00001d001766, Zm00001d001798, Zm00001d001825, Zm00001d001877, Zm00001d001880, Zm00001d001905, Zm00001d001939, Zm00001d001959, Zm00001d001974, Zm00001d002003, Zm00001d002024, Zm00001d002026, Zm00001d002051, Zm00001d002068, Zm00001d002104, Zm00001d002126, Zm00001d002163, Zm00001d002167, Zm00001d002168, Zm00001d002186, Zm00001d002275, Zm00001d002283, Zm00001d002352, Zm00001d002390, Zm00001d002418,…
GO:0017076	MF	e	purine nucleotide binding	1013/5922	3000/19565	1.71549e-05	5	1013	0.00211467	Zm00001d001766, Zm00001d001798, Zm00001d001825, Zm00001d001877, Zm00001d001880, Zm00001d001905, Zm00001d001939, Zm00001d001959, Zm00001d001974, Zm00001d002003, Zm00001d002026, Zm00001d002051, Zm00001d002068, Zm00001d002104, Zm00001d002126, Zm00001d002163, Zm00001d002167, Zm00001d002168, Zm00001d002186, Zm00001d002275, Zm00001d002283, Zm00001d002352, Zm00001d002390, Zm00001d002418, Zm00001d002500,…
GO:0035639	MF	e	purine ribonucleoside triphosphate binding	946/5922	2792/19565	1.93059e-05	4	946	0.00219888	Zm00001d001766, Zm00001d001825, Zm00001d001877, Zm00001d001880, Zm00001d001905, Zm00001d001939, Zm00001d001959, Zm00001d001974, Zm00001d002003, Zm00001d002026, Zm00001d002051, Zm00001d002068, Zm00001d002104, Zm00001d002163, Zm00001d002167, Zm00001d002168, Zm00001d002186, Zm00001d002275, Zm00001d002283, Zm00001d002352, Zm00001d002390, Zm00001d002418, Zm00001d002500, Zm00001d002503, Zm00001d002540,…
GO:0032555	MF	e	purine ribonucleotide binding	1006/5922	2981/19565	1.97997e-05	6	1006	0.00219888	Zm00001d001766, Zm00001d001798, Zm00001d001825, Zm00001d001877, Zm00001d001880, Zm00001d001905, Zm00001d001939, Zm00001d001959, Zm00001d001974, Zm00001d002003, Zm00001d002026, Zm00001d002051, Zm00001d002068, Zm00001d002104, Zm00001d002126, Zm00001d002163, Zm00001d002167, Zm00001d002168, Zm00001d002186, Zm00001d002275, Zm00001d002283, Zm00001d002352, Zm00001d002390, Zm00001d002418, Zm00001d002500,…
GO:0008144	MF	e	drug binding	916/5922	2699/19565	1.98963e-05	2	916	0.00219888	Zm00001d001766, Zm00001d001877, Zm00001d001880, Zm00001d001974, Zm00001d002003, Zm00001d002026, Zm00001d002051, Zm00001d002068, Zm00001d002104, Zm00001d002163, Zm00001d002167, Zm00001d002168, Zm00001d002186, Zm00001d002275, Zm00001d002283, Zm00001d002325, Zm00001d002326, Zm00001d002352, Zm00001d002390, Zm00001d002418, Zm00001d002500, Zm00001d002503, Zm00001d002540, Zm00001d002553, Zm00001d002560,…
GO:0097367	MF	e	carbohydrate derivative binding	1041/5922	3096/19565	2.19473e-05	2	1041	0.00230824	Zm00001d001766, Zm00001d001798, Zm00001d001825, Zm00001d001877, Zm00001d001880, Zm00001d001905, Zm00001d001939, Zm00001d001959, Zm00001d001974, Zm00001d002003, Zm00001d002024, Zm00001d002026, Zm00001d002051, Zm00001d002068, Zm00001d002104, Zm00001d002125, Zm00001d002126, Zm00001d002163, Zm00001d002167, Zm00001d002168, Zm00001d002186, Zm00001d002275, Zm00001d002283, Zm00001d002352, Zm00001d002390,…
GO:0043168	MF	e	anion binding	1212/5922	3640/19565	2.23262e-05	3	1212	0.00230824	Zm00001d001766, Zm00001d001798, Zm00001d001825, Zm00001d001877, Zm00001d001880, Zm00001d001905, Zm00001d001939, Zm00001d001959, Zm00001d001974, Zm00001d002003, Zm00001d002024, Zm00001d002026, Zm00001d002051, Zm00001d002068, Zm00001d002104, Zm00001d002126, Zm00001d002163, Zm00001d002167, Zm00001d002168, Zm00001d002186, Zm00001d002275, Zm00001d002283, Zm00001d002325, Zm00001d002326, Zm00001d002352,…
GO:0003677	MF	e	DNA binding	790/5922	2312/19565	2.71169e-05	4	790	0.00271593	Zm00001d001784, Zm00001d001824, Zm00001d001837, Zm00001d001858, Zm00001d001866, Zm00001d001907, Zm00001d001936, Zm00001d001937, Zm00001d002079, Zm00001d002125, Zm00001d002126, Zm00001d002241, Zm00001d002330, Zm00001d002364, Zm00001d002390, Zm00001d002405, Zm00001d002642, Zm00001d002656, Zm00001d002748, Zm00001d003179, Zm00001d003193, Zm00001d003203, Zm00001d003251, Zm00001d003294, Zm00001d003414,…
GO:0008186	MF	e	RNA-dependent ATPase activity	38/5922	71/19565	4.52669e-05	9	38	0.00426707	Zm00001d003031, Zm00001d003427, Zm00001d006459, Zm00001d006497, Zm00001d007719, Zm00001d007755, Zm00001d007769, Zm00001d009761, Zm00001d010225, Zm00001d011155, Zm00001d011963, Zm00001d013358, Zm00001d013528, Zm00001d014673, Zm00001d014787, Zm00001d015314, Zm00001d015893, Zm00001d017808, Zm00001d018516, Zm00001d019449, Zm00001d020357, Zm00001d022246, Zm00001d024533, Zm00001d028898, Zm00001d032735,…
GO:0004004	MF	e	ATP-dependent RNA helicase activity	38/5922	71/19565	4.52669e-05	10	38	0.00426707	Zm00001d003031, Zm00001d003427, Zm00001d006459, Zm00001d006497, Zm00001d007719, Zm00001d007755, Zm00001d007769, Zm00001d009761, Zm00001d010225, Zm00001d011155, Zm00001d011963, Zm00001d013358, Zm00001d013528, Zm00001d014673, Zm00001d014787, Zm00001d015314, Zm00001d015893, Zm00001d017808, Zm00001d018516, Zm00001d019449, Zm00001d020357, Zm00001d022246, Zm00001d024533, Zm00001d028898, Zm00001d032735,…
GO:0003682	MF	e	chromatin binding	149/5922	371/19565	4.78174e-05	2	149	0.00437871	Zm00001d001837, Zm00001d001936, Zm00001d002330, Zm00001d003179, Zm00001d004851, Zm00001d005108, Zm00001d005547, Zm00001d006236, Zm00001d006428, Zm00001d007089, Zm00001d007679, Zm00001d007943, Zm00001d007962, Zm00001d008198, Zm00001d009312, Zm00001d009352, Zm00001d009435, Zm00001d009912, Zm00001d010201, Zm00001d010217, Zm00001d010556, Zm00001d010634, Zm00001d010798, Zm00001d010910, Zm00001d011130,…
GO:0004402	MF	e	histone acetyltransferase activity	42/5922	82/19565	8.79874e-05	9	42	0.00742104	Zm00001d001997, Zm00001d003258, Zm00001d005516, Zm00001d007259, Zm00001d012620, Zm00001d013060, Zm00001d013209, Zm00001d013265, Zm00001d013702, Zm00001d015209, Zm00001d016506, Zm00001d017126, Zm00001d021866, Zm00001d021868, Zm00001d022202, Zm00001d022614, Zm00001d024088, Zm00001d025048, Zm00001d025713, Zm00001d026492, Zm00001d026698, Zm00001d029188, Zm00001d033250, Zm00001d033252, Zm00001d033849,…
GO:0061733	MF	e	peptide-lysine-N-acetyltransferase activity	42/5922	82/19565	8.79874e-05	8	42	0.00742104	Zm00001d001997, Zm00001d003258, Zm00001d005516, Zm00001d007259, Zm00001d012620, Zm00001d013060, Zm00001d013209, Zm00001d013265, Zm00001d013702, Zm00001d015209, Zm00001d016506, Zm00001d017126, Zm00001d021866, Zm00001d021868, Zm00001d022202, Zm00001d022614, Zm00001d024088, Zm00001d025048, Zm00001d025713, Zm00001d026492, Zm00001d026698, Zm00001d029188, Zm00001d033250, Zm00001d033252, Zm00001d033849,…
GO:0003678	MF	e	DNA helicase activity	34/5922	63/19565	9.16015e-05	8	34	0.00752776	Zm00001d003427, Zm00001d004568, Zm00001d004573, Zm00001d007978, Zm00001d008614, Zm00001d009374, Zm00001d010406, Zm00001d010611, Zm00001d010866, Zm00001d015120, Zm00001d017558, Zm00001d017808, Zm00001d018287, Zm00001d021430, Zm00001d021931, Zm00001d030366, Zm00001d032582, Zm00001d033827, Zm00001d033993, Zm00001d034893, Zm00001d034894, Zm00001d037122, Zm00001d037781, Zm00001d038467, Zm00001d041606,…
GO:0003735	MF	p	structural constituent of ribosome	104/5922	525/19565	4.41912e-06	2	104	0.00194186	Zm00001d002253, Zm00001d003680, Zm00001d004841, Zm00001d006100, Zm00001d006510, Zm00001d006774, Zm00001d006871, Zm00001d006899, Zm00001d007080, Zm00001d007145, Zm00001d007947, Zm00001d008511, Zm00001d009415, Zm00001d009652, Zm00001d010220, Zm00001d010385, Zm00001d010481, Zm00001d010994, Zm00001d011536, Zm00001d011596, Zm00001d013077, Zm00001d013332, Zm00001d014090, Zm00001d014924, Zm00001d015586,…
GO:0005198	MF	p	structural molecule activity	179/5922	755/19565	5.19057e-05	1	179	0.00462105	Zm00001d001814, Zm00001d001939, Zm00001d002253, Zm00001d002644, Zm00001d003039, Zm00001d003213, Zm00001d003680, Zm00001d004015, Zm00001d004807, Zm00001d004841, Zm00001d005090, Zm00001d005856, Zm00001d006100, Zm00001d006510, Zm00001d006774, Zm00001d006871, Zm00001d006899, Zm00001d007039, Zm00001d007065, Zm00001d007080, Zm00001d007145, Zm00001d007200, Zm00001d007758, Zm00001d007938, Zm00001d007947,…
